# Supplementary material for: Long Non-coding RNAs Rian and Miat Mediate Myofibroblast Formation in Kidney Fibrosis
Source: Front Pharmacol. 2019 Mar 11;10:215. doi: 10.3389/fphar.2019.00215 (PMC6421975; doi:10.3389/fphar.2019.00215)
Supplement: Supplementary file 1 [file Table_1.xlsx]

## Sheet: FoxD1 IRI
Supplementary Table 1: Differentially expressed lncRNAs in FoxD1-derivative interstitial cells in IRI model
IRI/CLK		Annotations										Group--Normalized Intensity		Normalized Intensity
P-value	Fold Change	seqname	GeneSymbol	RNAlength	chrom	strand	txStart	txEnd	probeCoordinates	Sequence	relationship	group-Fox-IRI(normalized)	group-Fox-CLK-I(normalized)	[FOXD-IRI2d-I1+, Fox-IRI](normalized)	[FOXD-IRI2d-I2+, Fox-IRI](normalized)	[FOXD-IRI2d-I3+, Fox-IRI](normalized)	[FOXD-IRI2d-C1+, Fox-CLK-I](normalized)	[FOXD-IRI2d-C2+, Fox-CLK-I](normalized)	[FOXD-IRI2d-C3+, Fox-CLK-I](normalized)
2.73621e-05	85.22	ENSMUST00000180548	Map1lc3b	4138	chr8	+	121590480	121598046	chr8:121595784+121595985	ATCTTTAATCCTATCACAGTTCAGACAACAGAGGTGCCTGGTTGCCTTGCCACAGTTTTG	exon sense-overlapping	9.3396	2.92648	9.31957	9.12805	9.57119	3.02969	3.33094	2.41882
3.27001e-05	-11.071	TCONS_00036077	XLOC_026756	128	chrX	+	140399338	140402009	chrX:140399379+140399439	CGGAAGTCGCTCTCTCAACAGCTGAAGGCCCACCAAATGCATCCTTCTAGCAGCACCAAG	intergenic	5.2467	8.71541	5.09447	5.07401	5.57161	8.64418	8.70811	8.79393
4.43886e-05	2.2172	ENSMUST00000134335	Dcakd	1320	chr11	-	102994048	102997548	chr11:102997460-102997548	AAGCACCTTTCCTGGTGTCCCTGCAGACTTGACCTTGGGAGTTTTGCATCCTCTCCCTCT	exon sense-overlapping	8.01732	6.86858	8.03221	8.08716	7.93258	6.93909	6.86491	6.80174
9.28244e-05	-1774.21	AK079636	AK079636	2827	chr15	-	89283290	89286114	chr15:89283307-89285473	GGGACATCCAGGTTCTATCTTCTACTCTGAAACATTTAAAACAGAAAATATACACTGTTG	natural antisense	3.48471	14.2777	2.42196	3.90555	4.12663	13.7363	13.9883	15.1084
9.88241e-05	6.17912	ENSMUST00000074198	Gm12569	489	chr11	+	51234124	51234908	chr11:51234817+51234908	GAATCCCAGCTATCCATTGTCAGTTCCACACCTACTTCCTGGCTTTGTCCCAGGAGACGC	intergenic	11.7913	9.16394	11.9967	11.5903	11.787	9.34451	9.21312	8.93418
0.000124275	17.7504	ENSMUST00000118706	Gm15936	460	chr5	+	33126801	33127261	chr5:33127201+33127261	TCTCATCCTCTGGCCTTTGGAGGAGCGATCCACACTGGAAAGGCATCTTGCAGCACCTTT	intron sense-overlapping	8.9764	4.82661	9.45464	8.6519	8.82265	4.67205	5.10881	4.69899
0.000209246	78.4196	ENSMUST00000157032	Cadm3	2746	chr1	-	173342514	173367648	chr1:173342539-173344319	CATCAATGACAGATGTCATTATTCCCACACAGACCCATCTATATTGTCTCAGGCTTTTTT	exon sense-overlapping	11.2966	5.00343	11.3652	10.9148	11.6097	4.5927	5.89065	4.52695
0.000232123	4.34754	ENSMUST00000131887	Pole	4480	chr5	+	110286376	110308167	chr5:110308107+110308167	GCACCAGGAACACAGTGATGCACAGACATGCATTCAGACAAAACACTTCCACACAAATTT	exon sense-overlapping	8.43033	6.31013	8.4798	8.44551	8.36567	6.0235	6.597	6.30988
0.000263991	1057.59	ENSMUST00000180492	2010300F17Rik	1004	chr11	-	96746031	96747410	chr11:96746045-96746370	CACATCACATCTCATCTGGAAGAAATAAATATGGCATGTTGCTTTTTTCCACTTTTGATG	intronic antisense	13.827	3.7804	12.6409	13.4992	15.3409	3.49104	3.62844	4.22172
0.000314838	2.5123	ENSMUST00000146696	Upp1	813	chr11	+	9133014	9136082	chr11:9133076+9133233	AAATATATGTGAATGTTCTTCCTCTCCGAAGCTCGTCTGTGCAAAGCTTAGTTGGGCCTG	exon sense-overlapping	6.03517	4.70617	5.85057	6.20876	6.04619	4.79118	4.70541	4.6219
0.000319649	-28.7646	ENSMUST00000119525	Gm11956	512	chr11	-	4230753	4231265	chr11:4231151-4231265	CACAGCACCTCTGTACGGAATGCAAATCTTTGCACCCATGTGGTGGCCAAGTCCCACTTC	intergenic	6.07411	10.9203	6.04958	6.17693	5.99583	11.6312	10.1916	10.9382
0.000335233	-156.283	ENSMUST00000159474	Gm16547	293	chr1	-	181400463	181400756	chr1:181400564-181400756	ATGGAGTTGCTCAAAGTGTCCAAGGACAAGCACACACTCAAGTTCATCAAGAAATGGGTG	intronic antisense	3.73343	11.0214	3.69647	3.03653	4.46728	10.3605	10.7346	11.9692
0.000360174	30.4194	AK019668	AK019668	350	chr6	+	84535875	84536321	chr6:84536261+84536321	CTCGTACTGGTGTATCTTCCTCATCGCCAATCGTGAGCTACAATAAAGCCTGCCTTCCTC	intergenic	9.59985	4.67293	9.99398	9.03937	9.7662	5.23501	4.69787	4.0859
0.000362698	26.0089	humanlincRNA0789+	humanlincRNA0789	2307	chr2	+	125558649	125560956	chr2:125560897+125560956	AAATTTCTTGTCACAACATAGCCCACACAGACTACCATAGCCCATAAACAGCAAAGGAGC	intergenic	10.5733	5.87234	10.2099	10.1833	11.3265	6.19615	5.86776	5.5531
0.000386751	12.0681	uc008hww.1	AK019949	323	chr19	-	53451642	53454136	chr19:53451675-53453700	TGCCCAGCAGCAGGTGCTCGGAACATATTTGGAAGATGAGTCCCCTCGTATCAGTGCACA	intergenic	7.39924	3.80612	7.46184	7.43144	7.30445	3.7084	4.40757	3.30238
0.000402629	96.6947	ENSMUST00000151536	6330409D20Rik	732	chr2	-	32732619	32734878	chr2:32734700-32734878	TAGTAGCTCTGTTAAAATAAAAGCTGGAGTTCAGTTTCCCTTTGCCCTGTCTGGCAGCAG	exon sense-overlapping	12.5775	5.98211	13.5499	12.6856	11.4969	5.76177	6.08146	6.10309
0.000439959	6.45025	NR_073406	Kcnj15	5455	chr16	+	95257557	95300258	chr16:95287509+95287570	AGTCACATGACCTCCCTACACAGGAAGCAGAAACACATCCCGCTCAAAGGGGCCAGCCTA	exon sense-overlapping	8.86248	6.17312	8.67362	8.78957	9.12424	6.5947	5.90575	6.01891
0.000541861	5.63442	ENSMUST00000132202	Wbp1l	3979	chr19	+	46599112	46657385	chr19:46644562+46652473	TTCTCTTGGGGACAGTGTTGGGTTCTGGCTGGTGTGGACCGTCGTCATCATTCTGAGCTG	exon sense-overlapping	7.75742	5.26316	8.06325	7.71725	7.49176	4.91284	5.34745	5.52918
0.000557942	2.07621	ENSMUST00000144658	Ctns	715	chr11	-	73191310	73199021	chr11:73191327-73191677	AGGAGTTCTAAAGGATTTTAAGGCCCTGCCACATCCACGGATAGGAAATATCAGCCTTAC	exon sense-overlapping	4.6905	3.63654	4.86634	4.6937	4.51145	3.6469	3.67168	3.59105
0.000581718	6.50394	AK019328	AK019328	205	chr16	-	14012922	14013123	chr16:14013054-14013123	AATTATTCATTTGCTCCACGCTCCACAAGACAAGAGCCAAATGCCCAGGAAAGTATTGGG	intronic antisense	6.73403	4.03271	6.72845	6.38241	7.09121	4.39246	3.84027	3.8654
0.000593797	22.9562	ENSMUST00000119461	Gm15493	528	chr9	-	92334551	92335079	chr9:92334814-92335079	TTCCCTGATGTTCTCACCATGTTCTCCTATCCTAAGACCTCTGAAAGCATCTATGGTGGT	intronic antisense	11.2471	6.72628	11.986	10.846	10.9093	6.8021	7.15319	6.22355
0.000631227	65.1869	uc007ffa.1	Cdh23	3041	chr10	-	60628479	60653033	chr10:60628546-60631411	CCCATTCTACACCACATAATTGAATACGTTGGCTGTGGGGGGAAAATCAGCAGCAAAAAA	exon sense-overlapping	11.2567	5.2302	11.9659	11.6114	10.1928	4.7414	5.16234	5.78686
0.000657026	-50.3355	ENSMUST00000146093	Sdc3	528	chr4	+	130792703	130817273	chr4:130816994+130817273	TGATATCTAGCACCAACCCAGGAGCCTTTAAGGTCACTTGAATGAGTCTTGCCACTGTAT	exon sense-overlapping	3.68141	9.33492	3.43172	4.27881	3.33371	8.53495	9.19682	10.273
0.000688976	18.8759	ENSMUST00000169054	A430057M04Rik	3830	chr14	+	21848446	21856926	chr14:21856771+21856926	TTAATGAGGTACCTAAAGGGCTGAAGGGCTTAGCCAATTAAACTCTCCTTCCCAGACACT	natural antisense	8.729	4.49052	9.61334	8.1807	8.39296	4.49494	4.45625	4.52038
0.000714277	5.05718	AK006078	AK006078	399	chr6	+	126822376	126825177	chr6:126825117+126825177	TTTTCTGAGAAAATAACAACTTCCTGGCTCTACTACCTGTTGTGGAGACAGATCTAACTC	natural antisense	5.67546	3.33712	6.00614	5.7779	5.24234	3.35868	3.50423	3.14847
0.000839196	3.95157	AK016289	AK016289	1168	chr10	+	8230587	8231754	chr10:8231694+8231754	AGAGATTCTGGCTCTCTGTGCCCAGCATTTGACTACTGAGTATATCATTAAGTGAATTTG	intronic antisense	7.22526	5.24283	7.44253	6.96769	7.26555	4.94258	5.53417	5.25175
0.00085834	5.91784	ENSMUST00000125743	Ppp2r4	3738	chr2	+	30416195	30447804	chr2:30439543+30439663	GACTCTACCATAGCTCTGTGCTACCATGCCATCTCAATAGTTGTAAACTGTCTGAGGTAG	exon sense-overlapping	7.43812	4.87305	7.77611	6.89271	7.64553	4.93459	4.9674	4.71715
0.000889685	4.79155	uc007kef.1	Slc43a2	2292	chr11	+	75566006	75570189	chr11:75570115+75570189	ACTCTGGCACAAAGGTACACACATGGTGCACTGATACACATAACTGAAATTAAAATATAT	exon sense-overlapping	5.97573	3.71524	6.41423	5.74698	5.76597	3.45752	3.82348	3.86471
0.00093909	-10.1877	DV057133	humanlincRNA1242	951	chr1	-	90255275	90260122	chr1:90255591-90256067	TATGCTGCTTACTGGCTTGTTCTCCATAGCTTTCCCACCCTGTTTTCTTATAGAACCCAG	intergenic	9.19421	12.543	9.25101	9.70461	8.62703	12.6274	12.1252	12.8764
0.0009488	4.02268	AK028629	AK028629	2256	chr8	-	10021602	10023857	chr8:10023689-10023857	TATTGCATACCAAATGCCAGTCATCTGTCTCTTTGTGCTCTGGAGAACTTGGGACACTTC	intronic antisense	5.76882	3.76066	5.88884	5.61352	5.80409	3.47549	4.18234	3.62416
0.00101179	186.175	ENSMUST00000181539	5830416P10Rik	2259	chr19	-	53451640	53454094	chr19:53451811-53453700	ACAAATCTACCATCACCTAGGGGAAAGCATGAAAGGAAACTTGATGAGTTTGGACGACTG	intergenic	10.1873	2.64683	9.45702	9.19346	11.9115	2.5907	2.93098	2.41882
0.00103862	31.158	ENSMUST00000149464	Man1b1	2030	chr2	+	25332761	25344548	chr2:25344485+25344548	GGCAGCTAACAGAACCTGATGCGCACACACAGACATTCATACATGCAAAACATCCATACA	exon sense-overlapping	11.9162	6.95462	12.9916	11.6658	11.0911	7.05746	7.14412	6.66229
0.00108759	2.96356	ENSMUST00000127302	Git1	1330	chr11	+	77500987	77505085	chr11:77503789+77503920	TTTGTGTTCGTGGAGACCCTGCTTCCTGTGACACTGACCCAGTCAGAATAGAGGGCCTGG	exon sense-overlapping	7.60084	6.03351	7.72005	7.30607	7.77641	5.81027	6.16808	6.12218
0.00113464	2.19917	AK040955	AK040955	2153	chr18	+	68280176	68282330	chr18:68281575+68282330	CCTCCTCCTACCTCAAGATAAGATCACATATCAACACCTAGAATCACTTTAGTTATCAAA	intronic antisense	14.4213	13.2844	14.2212	14.3752	14.6676	13.2879	13.3493	13.2159
0.00117909	11.8749	ENSMUST00000137691	Spag7	830	chr11	-	70664002	70669218	chr11:70664498-70664577	ACCATCACCTGGAAGAGGCCATCTGGGTCAGGGCCTTGAGCACCGGTACCCTACCTCTGT	exon sense-overlapping	12.7615	9.19165	12.7287	12.2326	13.3233	9.04115	9.7638	8.77
0.00132821	-20.3703	ENSMUST00000121556	Gm15263	642	chr3	+	94832976	94833805	chr3:94833738+94833805	ATGTTCAGAATCATCTAACAATATGAGTGATCCAAAGGGTCCACCAGCCAAGATCGCCCA	intergenic	2.87471	7.22311	2.42196	2.65977	3.5424	7.02601	6.60736	8.03596
0.00139087	-2.57597	ENSMUST00000146266	Gpd1l	523	chr9	-	114910979	114919354	chr9:114919134-114919354	GAGGACCTGCCCTGTGCTGTTGCCTTTTATCTTGAGGCAAGATCTCCCTAAGTTGCCTAG	exon sense-overlapping	7.2172	8.58231	7.02904	7.13501	7.48753	8.39139	8.60926	8.74629
0.00151121	8.88283	ENSMUST00000181165	Gm26548	2029	chr4	-	9267322	9269915	chr4:9267582-9268411	TCTCCACCTCTGATCTACTTCCTGTACTGGAGTAGTTCCTGTCTTCATTCATGTCATTCT	natural antisense	11.2856	8.13458	11.4246	11.4774	10.9549	8.11979	8.78704	7.4969
0.00153643	2.83388	ENSMUST00000124912	Gm11280	268	chr13	-	21940373	21945197	chr13:21940388-21940568	TCAGAAACTTCCAGTACTGTCCCTGAACTACTTGCACTGCCTCATCCTCGTTAGTATAGT	natural antisense	8.14006	6.63728	8.29979	7.80835	8.31205	6.43095	6.74253	6.73837
0.00156961	135.379	ENSMUST00000171180	Gm6536	615	chr14	+	43042969	43045946	chr14:43044962+43045083	CACCATCATTAAATCACAACATGAGAAGACAATGTTGGATATGGAAAACATTACTCAGTC	intergenic	10.1892	3.10836	9.06911	9.6522	11.8464	3.60163	2.36795	3.3555
0.0016029	-2.19763	ENSMUST00000146195	1700011J10Rik	364	chr2	+	72979515	72988546	chr2:72987637+72988367	TTTGACCGAGCCAGAAGACCACTCACAGGTTGATCCTCTTGTTCCACGATGTGAGTTGCA	natural antisense	4.02314	5.15909	3.90764	4.09561	4.06618	5.35298	4.89337	5.23092
0.00160723	-26.2402	ENSMUST00000155664	Nek1	3562	chr8	+	60993238	61107351	chr8:61107209+61107351	GCTTGCTCTCTCAATGACTATCCTATTTGGAGATATACTCCATATATTGTTTATGTAGCT	exon sense-overlapping	4.23695	8.95065	3.20916	4.76698	4.73471	8.38703	9.58297	8.88196
0.00161269	44.8584	uc009ptw.1	AK012238	684	chr9	-	57075215	57076013	chr9:57075234-57075843	TAAACTGGAGGAAGAGAGGCTGAAAACCTCACACAGACCACTGCATAAATAAACCTTGAG	bidirectional	9.89329	4.40599	10.8967	9.85782	8.92537	3.52667	4.96315	4.72814
0.00165414	-7.61967	uc009kca.1	AK086971	443	chr7	+	132420029	132423713	chr7:132423653+132423713	TCTTGCCAACCCAGGAAGCTTGCTCCTCAGCCTTTAAGAAGATAAACAAAAACAGCTGCT	intergenic	5.98512	8.91485	5.69645	6.49059	5.76833	8.37651	8.97855	9.38949
0.00167312	6.25942	ENSMUST00000146426	Smim1	353	chr4	-	154023698	154025663	chr4:154025599-154025651	TCGCCACTGTTTTCTTTATTTAAGGCTCGAAGCACCAACCTTACCTCTCAGCATAATTGG	exon sense-overlapping	8.56503	5.919	8.41023	8.26525	9.01961	6.20832	6.15945	5.38922
0.00170158	5.05271	AK155805	AK155805	589	chr17	-	5976632	5977220	chr17:5976711-5977220	AGAAAAGTATTGGCAAGCATATCAACGCTGTTTGGCCAGCCCTGAAACCTTGTCCAAACA	intronic antisense	6.07068	3.73362	6.48612	5.58282	6.14311	3.99804	3.78005	3.42278
0.00184045	-2.31295	uc008ccf.1	AK171153	782	chr17	-	34284905	34285687	chr17:34285000-34285687	CCATTTGTTAAAATAAATGAGAAAGTCTCCTTGTATGGAAAATGCACCCTTTTAGGAAGG	intron sense-overlapping	4.17764	5.38737	4.09402	4.42827	4.01062	5.17843	5.49855	5.48513
0.00185298	78.5649	ENSMUST00000181698	Gm5421	2354	chr10	+	22343438	22345792	chr10:22345507+22345792	ATCATCACCAAGAGCTTCACCAGGATCCACAAAAACAATCTAAAGAAGCAGGGCTTGCTG	intron sense-overlapping	11.6416	5.34581	10.9072	11.0161	13.0015	6.39496	4.88153	4.76093
0.00191984	224.324	AK154351	AK154351	1678	chr5	-	144184411	144186088	chr5:144184429-144186088	AGATCCTCAGGCTCTGGCATTATCTCATCGGCACAGGTGAAAACCAAGTAAACAAAAGTG	natural antisense	12.8149	5.00547	14.1242	13.4295	10.891	4.12536	5.48711	5.40394
0.00194247	104.719	2_00018403	Gm11476	208	chr2	-	167573426	167574063	chr2:167573994-167574063	AAACCATCACCTGCTTCAGATCCAGAACCTTCAGCTGCAGCTGGGTATGGAATTTCTAAG	intergenic	12.746	6.03564	12.393	12.0889	13.7561	5.31774	7.58205	5.20712
0.00195214	-3.14927	uc.456-	uc.456	320	chr2	-	162932777	162933097	chr2:162932778-162932837	CACAGCCTCAGCCCCATTGGTCACTTTCAAATTGAAACATCAAGGACTTGTTAAAAAGTT	intronic antisense	11.1843	12.8393	11.2669	11.3182	10.9677	12.8508	12.4846	13.1824
0.00198041	9.06941	ENSMUST00000128949	Hells	1128	chr19	+	38934507	38940601	chr19:38935335+38935413	CTGCCTGACTTGCTGTGTAGCATGACTTTGAATATTTGTATCTCTTTAATTTAGTATGGA	exon sense-overlapping	5.77291	2.5919	5.84108	5.0682	6.40943	2.34496	3.01192	2.41882
0.00201012	2.27802	ENSMUST00000181258	Gm26811	5485	chr6	+	89304629	89327621	chr6:89327551+89327621	AAGTTGTCCTCCCACTTCTGCGTGTGCATTGTGGCATACACCCACATAATAAAGAAAAAA	natural antisense	10.2125	9.02474	10.1137	10.2533	10.2706	8.90305	9.3385	8.83267
0.0020386	9.51981	ENSMUST00000162638	Cdc73	3134	chr1	-	143606160	143640581	chr1:143606722-143607498	TGCAAAGGACATGAACTACCTACCACCTTTCCATAAAGATGTTTGGTATTTGTTCTTAAT	exon sense-overlapping	8.52107	5.27013	8.51837	7.86377	9.18106	5.61322	5.41543	4.78175
0.00207119	11.7369	AK049062	AK049062	1220	chr3	+	28674535	28675755	chr3:28675689+28675755	GCACACCCTGCAGTTCCATTTGTTCAATCATGTACTTATCTCCTCCCTTAATAAAAAGAA	intergenic	11.8085	8.25547	11.0754	12.2431	12.1069	8.40107	8.75387	7.61148
0.00209184	5.39921	ENSMUST00000130034	Gprasp2	813	chrX	+	135840251	135841796	chrX:135840538+135840598	TGTTTACTGTCCCCTTAATTTGCCCACACCTGCTGCCATCATTTCCTGATTGTCATACAT	exon sense-overlapping	10.5225	8.08978	10.6776	10.0918	10.7982	8.25435	8.44373	7.57125
0.00215291	3.5716	ENSMUST00000172546	Wdr46	604	chr17	+	33941404	33943678	chr17:33941572+33941632	TGTTTGTATGCCCGCTGCATGGTGGGGACCGTCACCGTCGTCATCCTAACTGCCTTTTAG	exon sense-overlapping	6.03769	4.20111	6.01201	5.77224	6.32881	3.79532	4.4596	4.34843
0.00216483	2.72457	uc012ezo.1	Bsph2	472	chr7	-	13554865	13571067	chr7:13556759-13561331	CCAGAACAAGTTGTATCTCCCTCCACAGTGACTATGATTGGTGTTCTCTTGACTTTCAAT	exon sense-overlapping	8.5745	7.12847	8.40646	8.42547	8.89158	6.87633	7.19138	7.31772
0.00221839	123.432	uc009pao.1	AK169831	3744	chr9	-	41964723	41968467	chr9:41964749-41968467	CCATCACCTATTTAAATATCCACTGTGTGTGTCACAAAGTTGTTCTTTTGAGTGCAATAA	intergenic	9.53458	2.587	8.27027	8.84403	11.4894	2.73799	2.6042	2.41882
0.00226303	-14.392	uc008nrm.1	AK080351	798	chr2	-	160925540	160926648	chr2:160925554-160926089	GATCGTACCAACACTTGTGAACTCAAAAAGCTCTCTCTAGTTAAACATCTCAACAATGGC	intergenic	4.32403	8.17123	3.47404	5.005	4.49306	8.44829	7.526	8.5394
0.00229129	2.41994	ENSMUST00000153322	Slc16a4	2531	chr3	+	107291293	107302553	chr3:107301196+107301256	CCTCCTACCTTGTGTCTGTAGCTGGTAAGAAAAATGAACTTAGCTTGATAAAAGTTTATT	exon sense-overlapping	7.5818	6.30683	7.39942	7.80784	7.53815	6.42819	6.46461	6.02769
0.00258725	66.6284	AK008781	AK008781	1094	chr3	-	34054334	34055429	chr3:34054358-34054455	GCTCACATCCACAGTATTGGAAACTAACTGTAAAGTTTACATAATAGGCAAATAAACTGC	intronic antisense	9.6634	3.60534	8.52426	11.2429	9.22301	4.27563	3.62388	2.9165
0.00261418	13.0688	ENSMUST00000122590	Gm25842	322	chr9	+	102991894	102992216	chr9:102992156+102992216	GAAAAGAGACACAGCTCTGAGTGGCTCTTCCTCATCATTGCCACTAGGCCAGGAGCTTGA	intergenic	7.60483	3.89677	8.35914	6.56659	7.88876	4.12782	3.92691	3.63559
0.00264217	16.0847	ENSMUST00000159807	Dip2a	4177	chr10	-	76263033	76285821	chr10:76285667-76285821	GAGCTGTATTCGTTGTGTTCTCCAATCCCTCTCCTGAGGCCTGACACACCCTTTCCTCAG	exon sense-overlapping	12.1723	8.16467	13.2204	11.8884	11.4082	8.15794	8.62103	7.71504
0.00265517	38.6017	ENSMUST00000181635	2900056M20Rik	398	chrX	-	152298728	152327463	chrX:152298825-152320209	GGGATTAAAGAACATCCACCATTATTAGAACCATCACCCTGCAGCTAGCTTGGACATCCT	intergenic	11.5161	6.24547	11.6342	10.2142	12.6998	5.80249	6.894	6.03992
0.0026817	28.3077	ENSMUST00000137397	Gm13994	513	chr2	+	124708654	124711083	chr2:124711023+124711083	CCTTCATCCTCATTCCAAACACAAGCTTTGCGCACTCCCAGAAGTACTGTCCGATGAAAT	intergenic	12.1783	7.35517	11.8718	11.3334	13.3298	6.91151	8.18702	6.96699
0.00273238	8.80449	AK029391	AK029391	902	chr8	+	3457088	3457989	chr8:3457631+3457989	GTATCTGTCCTTTGGTTCCATGTCTGCACCATACACTGTTCATGTCAAAGTCTTCCTGTG	intergenic	10.0747	6.93648	10.1416	9.79614	10.2864	6.44621	7.841	6.52222
0.00291194	7.97525	AK034452	AK034452	3510	chr6	-	35497320	35500830	chr6:35497359-35500830	GGGCTTTTTGGAACCTCTGTCGTTCTCTGTTTAGGTTTTCCTCGGAATTTTTATCTCTTT	intergenic	6.7714	3.77587	6.51986	6.15727	7.63706	3.93388	3.8585	3.53522
0.00291929	-4.00143	mouselincRNA1637+	mouselincRNA1637	17924	chrX	+	99319582	99337506	chrX:99337213+99337272	AGTAGGGAAAAATGAATAAAGACAAAAGCACCCCACGTCTCTGGCTTATGGAAGAGCTAG	intergenic	6.91376	8.91428	6.72017	6.58846	7.43267	9.20837	8.64652	8.88795
0.0030166	12.8459	uc007jgt.1	AK140192	1724	chr11	+	60879117	60887218	chr11:60887158+60887218	TACCATTTCTACCACACCTGGGTTTAGGAATCTGCCTGCCTTTATAAGCTTAAACAAAAC	bidirectional	9.52762	5.84438	10.0052	9.19473	9.38292	6.63924	6.02318	4.87072
0.00303746	8.8223	ENSMUST00000143931	Slc18b1	916	chr10	+	23824486	23827088	chr10:23824615+23824685	TACAATCTTTCCACACAAGTTCTCCAGTTTTCCTCTCCATGACGGATTCTGTCCATGTTT	exon sense-overlapping	13.0017	9.86059	13.7385	12.6006	12.6662	9.26052	9.95714	10.3641
0.00304452	27.9204	AK080533	AK080533	1008	chr9	-	43994841	43995848	chr9:43994855-43995076	CTTGCTTCTGTTCATAGTGTTTCATCACAGCCACAGAAACCCTAACAAAGACGTAAACCC	intergenic	10.0176	5.21437	10.9118	10.3429	8.79817	4.41845	5.72877	5.4959
0.00306959	11.4054	ENSMUST00000140377	Tvp23b	349	chr11	+	62883661	62916780	chr11:62916672+62916780	TCAGTGGCTGTCTCAAGTCTTCCCATGTGTGTCATCACCATCTGCTTCCACTGTCCTCCA	exon sense-overlapping	10.0483	6.53667	9.92018	9.2035	11.0213	6.33476	6.44895	6.82631
0.00318145	20.2806	uc007baf.1	AK165532	888	chr1	+	55147629	55148517	chr1:55148395+55148517	AGTTCTCATTTTTAAAAATGATTTTGTATGCTTAGATTTTTCCAGTGTTTCCTATTATCC	exon sense-overlapping	7.77246	3.43043	8.42902	6.46534	8.42302	3.79958	3.40818	3.08354
0.00318624	41.2746	NR_030680	Mnd1-ps	2774	chr14	+	9884094	9886868	chr14:9886808+9886868	ATATTCCTCTGATTGTCACATGTGCCATGCTTTGAACACATCTGCACTTACATTACATGT	intronic antisense	10.2038	4.83666	11.1644	9.25501	10.1921	5.09729	5.79887	3.61383
0.00321927	99.9495	uc008zub.1	Crcp	157	chr5	+	130037819	130048983	chr5:130037913+130048925	TGAACGCCATCACCTATGAGAGCGGAGAAGCTGCAGCTGCTGAATCACAGGCCGATGACT	exon sense-overlapping	9.02333	2.38021	7.84591	8.10191	11.1222	2.34496	2.37684	2.41882
0.00329863	5.33918	ENSMUST00000160690	Hs2st1	598	chr3	-	144453962	144569881	chr3:144556963-144557085	TAAGTCAGAAGTCAGGCTTTCCTTGTGACCCAGCCCAGTAAGGGAGATGCTGCCGATGTG	exon sense-overlapping	8.34752	5.9309	8.44927	7.65032	8.94297	6.01093	6.01374	5.76803
0.00344869	16.872	ENSMUST00000149820	Gm13748	378	chr1	+	64078653	64090782	chr1:64090720+64090782	AGATGCAAACACCTGCCTGTTTCTTCTCTGCAGTCCGTATTGCATCATGAACTTCTAGTG	natural antisense	9.25193	5.17537	10.1034	9.51078	8.14165	4.5653	5.39746	5.56337
0.00369286	5.19296	BE630767	mouselincRNA0942	480	chr2	-	173064068	173065969	chr2:173064082-173064225	TTGTCAACTTGACTATATCTGGAATGAACTACAACCCAGAATCAGAGAGCACACCTGTGA	intergenic	9.57557	7.19901	9.99263	9.692	9.04207	7.5726	7.35464	6.66978
0.00379039	3.88121	ENSMUST00000137760	Mapkbp1	738	chr2	+	120011686	120013094	chr2:120011800+120011932	TTCTATGCCTTTATCTTGCTCTCCCTTGTTGAACACTGGAGGGACAGTGTTTAAAGCTGG	exon sense-overlapping	8.51998	6.56347	8.26477	8.13661	9.15855	6.54133	6.64191	6.50716
0.00384152	23.341	ENSMUST00000130939	Adam5	567	chr8	-	24727201	24823985	chr8:24727381-24815089	CAGGACTCAGCTCATCTACGGACCCACCAATCACACCAAACCCAGAAAGGATTCTGTACG	exon sense-overlapping	12.3433	7.79847	12.2295	11.362	13.4384	6.8888	8.30909	8.19752
0.00389963	2.97112	ENSMUST00000132849	Gm15582	1581	chr7	-	132657377	132659884	chr7:132657392-132658443	AAGCACTGCCCCATTCCTGTCTAGGCTCTCTGTATAATTTAGACACAGGAGACTGAAAAG	intronic antisense	10.1218	8.55076	9.84964	10.4307	10.0849	8.42348	8.94392	8.28487
0.00391442	29.1927	ENSMUST00000125884	6030471H07Rik	492	chr4	-	84042038	84044879	chr4:84042239-84042464	TAAAGGTTCCATCACCATCTCAAACAGTGCCACCAGCTGGAGATCTAGTGTTACAACACA	intergenic	13.0384	8.17084	12.9471	12.1592	14.0088	9.31737	7.96619	7.22897
0.00394759	58.9053	TCONS_00008286	XLOC_006732	519	chr13	-	62642703	62653261	chr13:62642726-62642875	GTGTATTGATGAGTGTTACATTCCAACAAAACCATCACCTTTAATGTCCTGTATCTGATT	intergenic	9.29107	3.41074	9.78229	7.63845	10.4525	4.00246	3.81096	2.41882
0.00402404	2.65138	ENSMUST00000170069	Tmprss4	2177	chr9	-	45172726	45204090	chr9:45184304-45185878	CTTCAAAAAGTCCCCTGACCTTCATTCAGAGGGGCCAGTTGTGTGACGGCCACCTTGACT	exon sense-overlapping	5.91658	4.50984	6.06347	6.08114	5.60514	4.85718	4.40586	4.26648
0.00403238	6.46238	uc009hvl.2	DQ700905	82	chr7	+	73819522	73819604	chr7:73819544+73819604	GAGACTTCCACAGTTCTCCTTGTGGCCAAATCGTGCATGCGCACCTTGTTTTCTCCAAAG	intergenic	11.9906	9.29851	12.0528	11.5041	12.4148	8.86106	10.0299	9.00457
0.0042157	2.5434	ENSMUST00000144570	0610005C13Rik	461	chr7	-	45570147	45571038	chr7:45570506-45570985	GACACCATCGGGGGGGTCCATCCGCCTCCGTGCTGGGCAGCGGAACCCGAGGCACAGAGG	natural antisense	6.74111	5.39435	7.13273	6.45037	6.64022	5.40931	5.20274	5.57098
0.00434	46.1249	ENSMUST00000172698	Vmn1r-ps59	199	chr7	+	11994882	11995081	chr7:11995021+11995081	TCATCACCAACATGAATTCTGGTACGAGCCTGGTTTTACCAAGCTGTGGTAAAAGATAGT	intergenic	7.88939	2.36191	6.44835	7.53936	9.68045	2.34496	2.32196	2.41882
0.00437028	9.64441	uc029xpm.1	FJ541148	598	chrY	+	4341312	4381528	chrY:4370044+4371858	GCTCTTGGAGGGGTTTGCCCCACATCCTCTATATTGCAGAAAACAAGACTAGGCTCTACC	intergenic	7.90939	4.6397	7.60806	7.27909	8.84103	5.09499	4.75414	4.06997
0.00444037	5.71668	uc029rhl.1	AB341048	63	chr10	-	118266825	118266888	chr10:118266839-118266888	CACCATCACCCTGCCTGTTTCTCAGTGTGTCACCTTGATGGACTGGCCTTAAGAGCTCAA	intergenic	14.1537	11.6386	14.2794	13.4729	14.709	11.1732	11.9767	11.7658
0.00449715	-16.5526	TCONS_00013378	XLOC_010272	1217	chr17	+	51857559	51864780	chr17:51857583+51863596	CCTTGTTGATAGCTGACCCTGTGCCAAGCTCTCCATACCCAAGTCCTGCTGGGAGAAAGC	intergenic	7.94893	11.9979	7.37987	7.4414	9.02553	12.836	11.2897	11.8681
0.00451774	-4.0257	ENSMUST00000162853	Ppm1h	3200	chr10	+	122678761	122880333	chr10:122880270+122880333	GTGAGTTTTTAAGCCGTAGAGTCGTCATTCTAACATCTTCTAATACACTTGTGTCCAATC	exon sense-overlapping	3.53909	5.54833	3.17932	3.67911	3.75883	5.06948	5.47972	6.09579
0.00460524	2.08847	ENSMUST00000144580	Ctsa	766	chr2	+	164834472	164835469	chr2:164835409+164835469	CACTGGCTACTCCGATAGCTTGCTTTGCCTCCCACCACAGGAAGCTCACCTGTCTGTCTG	exon sense-overlapping	9.87423	8.81178	10.0163	9.51571	10.0907	8.79739	8.89208	8.74587
0.00468477	9.35358	uc008uyi.2	AK155141	837	chr4	-	129898642	129904646	chr4:129898663-129899399	ATTGTCCTCTGACCTTCAAACACATACCCGAAGACACATCACAGACATGAGGATGAGGAT	intergenic	11.3782	8.15267	11.877	11.9331	10.3244	8.07854	8.54082	7.83864
0.00473701	48.9256	uc029szu.1	AB344445	130	chr17	-	12818870	12819000	chr17:12818890-12819000	TTCTCAATGAAGGTGTTGTCATTTAGGTTGATGACCCACAACGGGGGGTTGATGGCAAAT	intergenic	11.5785	5.96599	12.8029	11.9404	9.99217	5.14839	5.78083	6.96875
0.00478389	4.3216	uc007diu.1	AK076808	443	chr1	+	164960920	164962824	chr1:164962763+164962824	GCTAAACATTGTGCTTTCTAAAATCCTCCCTTGTCCTAACATTTCAAAGCTTCATAAACA	intergenic	8.68028	6.56871	9.07504	8.70155	8.26423	6.62138	7.04223	6.04253
0.00481585	-4.40068	ENSMUST00000044101	Gm9985	510	chr10	-	75590141	75590653	chr10:75590155-75590615	ACCAGCAGGCACAAAGTCACAGGTCTCATCCAGTCTGCCTTTCCAACCAGCACTGTATAG	intronic antisense	7.55241	9.69013	7.67942	7.39283	7.58498	10.4056	9.17961	9.4852
0.00505667	5.07278	ENSMUST00000130926	Mta1	2119	chr12	+	113098400	113136669	chr12:113131005+113131362	AGCTGTTACATGTCGCCTCTGCGCATCTTGTTGGACATATTGGAAGAAATATGGTGGCTT	exon sense-overlapping	5.53589	3.19312	6.05437	4.7767	5.77661	3.41224	2.88053	3.28659
0.00512677	8.9238	ENSMUST00000131400	Spi1	613	chr2	+	91082407	91090310	chr2:91090244+91090310	ATGGTGCTGTAACTCAGAGCTCTTGGCTGGTCCTCGTGAGACCTTTATTTCAATTCAATC	intergenic	7.00469	3.84703	7.95753	6.54062	6.51593	4.26748	4.02963	3.24398
0.00516275	3.01973	ENSMUST00000139840	Pqlc2	2115	chr4	-	139294028	139310685	chr4:139294048-139294592	AGTGTTTCCTACTGTTCTCTGCTGTCTTGCCTGATGCTGATCTAATAAACTCTCTCCTGC	exon sense-overlapping	8.38411	6.78969	8.7328	8.60174	7.81779	6.77982	6.84794	6.74131
0.00519499	2.2454	mouselincRNA1623-	mouselincRNA1623	5475	chrX	-	58050416	58055891	chrX:58050417-58050476	ATTTAAAATTCTCCTTAGTCCCACCTAATCCACGGAGATGTGCAAAGAGATCCACTTTTA	intergenic	7.31335	6.14638	7.6183	7.38073	6.94103	6.06512	6.28773	6.08629
0.005224	-5.24966	ENSMUST00000147941	Oas2	2373	chr5	-	120730335	120735575	chr5:120735275-120735575	TTCATAACCCAGGTTGCCTCTGCAGCAACCCAAGCAATCCAGGAGACACACGGGGCTCTT	exon sense-overlapping	6.66626	9.05849	6.83883	6.77075	6.38922	8.56059	8.74466	9.87022
0.00523799	2.72537	ENSMUST00000169016	Pde7b	3257	chr10	-	20398927	20548328	chr10:20453942-20453991	TATTCAGCAGCTTCTCCTTCTTATGAAAGACTGAAAGCCAATGCCTAGAGGTGCTGAGCT	exon sense-overlapping	6.73597	5.28952	6.39022	7.13547	6.68223	5.26331	5.55563	5.04962
0.00530211	9.09213	AK042144	AK042144	1699	chr19	+	45843616	45848296	chr19:45848236+45848296	TAATGCCTCACACCCAGGAGTATATAGATGGGCAGCACAAATTGCAGTGAATGGGTTATT	intronic antisense	10.2036	7.01902	9.72589	9.5538	11.3312	6.82991	7.2371	6.99006
0.00541281	3.32586	ENSMUST00000123129	Gm13372	688	chr2	-	28025416	28030437	chr2:28025430-28025781	CGACACCGCCTCCTTTCCTGTCTCACAGTACTTTGCTTTTCCTGAGGGGAGCATAAAGAG	natural antisense	12.2854	10.5517	11.9692	12.7135	12.1736	10.1051	10.7179	10.8321
0.00545762	-3.22606	ENSMUST00000144106	Dtymk	677	chr1	-	93798379	93799361	chr1:93799015-93799361	GTTATCAAACCCAAGGGCATCCAGGTTCTCTCTCCTTCATTCTCACTTTCCTTTAAGGAG	exon sense-overlapping	12.0103	13.7001	12.3335	11.8691	11.8284	14.118	13.2132	13.7691
0.00546221	92.1857	ENSMUST00000177098	Apobec3	2225	chr15	+	79892454	79915906	chr15:79915764+79915906	GTTATCACACCATCAAAACAAACAACCAGACACACAGAAGTCTCTAAAGACATTTTAATG	exon sense-overlapping	12.3766	5.8501	11.7744	11.8517	13.5036	4.41189	7.90239	5.23601
0.00546221	92.1857	ENSMUST00000177098	Apobec3	2225	chr15	+	79892454	79915906	chr15:79915764+79915906	GTTATCACACCATCAAAACAAACAACCAGACACACAGAAGTCTCTAAAGACATTTTAATG	natural antisense	12.3766	5.8501	11.7744	11.8517	13.5036	4.41189	7.90239	5.23601
0.00560566	-2.44027	BQ715416	humanlincRNA0322	960	chr19	-	60180944	60181739	chr19:60181193-60181718	CAGGCCTCCTTCTGCACTAATATTTAAATTAATTAGACAGGGAAAAATCCTGCCACATAT	intergenic	8.06983	9.35687	7.98576	8.23705	7.98667	9.77712	9.2714	9.02208
0.0056149	13.1055	ENSMUST00000175983	Ces1e	718	chr8	-	93210245	93219432	chr8:93210259-93210361	ATTTCTTTCTTCCTGGACCTCTGCTTGTACCTAGGGCATCTGTCTCTTGTTTCATATGAA	exon sense-overlapping	12.1297	8.4176	12.3939	11.3671	12.6282	9.27643	8.62364	7.35274
0.00563147	12.6048	NR_073374	4930506C21Rik	975	chr17	-	8293365	8311118	chr17:8311061-8311116	TCAAGCATGCGCACCTCCTTGCTCTTTAATCTGCTGGGGCGGGCCTGATTACGTCACTTC	natural antisense	10.7644	7.10851	10.9492	10.178	11.166	5.94126	7.41753	7.96674
0.00564427	3.02615	AK080612	AK080612	774	chr12	-	76254561	76255334	chr12:76254579-76255334	AGACTTCTCTTTGTCCCTCTTCCCAATGTGGCCGTATTGAATAAATCTCCTTTTTCTATA	natural antisense	11.6343	10.0368	11.286	11.5033	12.1136	9.75764	10.3133	10.0395
0.0056594	-2.42954	ENSMUST00000139423	Gm11815	708	chr4	-	10487955	10489362	chr4:10488013-10488245	ATGCTTTTTGATCCCTGAATTCCCCTTAAAGAGATAGCCCCGCTGACTATCTATCCCTTG	intergenic	14.7475	16.0282	14.8558	14.8909	14.4959	15.987	15.7037	16.3939
0.00566847	4.98995	ENSMUST00000117980	Gm14971	663	chrX	+	126299994	126300657	chrX:126300597+126300657	ATTGCAGATCAGTCTTAATCCTTCAACTACCTTCAAGCCTCAGATTATGTTTGTTTCTGT	intergenic	6.22289	3.90386	6.15828	5.85968	6.65071	3.25641	4.50694	3.94824
0.00579704	-20.3938	ENSMUST00000133963	Gm15491	751	chr19	+	45749507	45752310	chr19:45752247+45752310	CTGGTCTTACTTCACAGAAAGCCCCCCGGGAGCCTAGAAATAAAACAAATGTTTTAAATG	natural antisense	8.79771	13.1478	8.31137	8.84531	9.23643	14.5868	11.9834	12.873
0.00582682	20.2995	ENSMUST00000144201	Aqp7	665	chr4	-	41034892	41040967	chr4:41040776-41040967	CCACATCGTGTGAAGCCTGGCCACACGTTCATCACCATTAACAAATGCCTTTGAAGCCAG	exon sense-overlapping	7.03097	2.6876	6.88105	5.77065	8.44121	3.157	2.48698	2.41882
0.00589146	6.83726	ENSMUST00000141811	Gm15404	364	chr17	+	91557126	91591927	chr17:91591772+91591927	AGAGAAAATCCCTGAAGCATTGTTCTCCAGATCCAAGTCCTTCTCTAAGAGAGCTGGTCT	intergenic	7.06489	4.29148	7.14412	6.15343	7.89712	4.35284	4.45829	4.0633
0.00593841	-255.807	ENSMUST00000173364	Gper1	492	chr5	+	139423279	139425889	chr5:139423359+139423665	CACGGCACAGGACACCCAACAGAAAATCAGAAGGACACTAAGTCTGATCGTTAGATTAAC	exon sense-overlapping	4.33392	12.3328	4.12331	4.7769	4.10156	15.2955	10.7545	10.9485
0.00595742	5.66501	humanlincRNA1114+	humanlincRNA1114	13434	chr1	+	121230521	121243955	chr1:121243841+121243900	ATTACATCACTGCCTCAGCCCTCATTACAAGAGACTGCATGAAGAAAACCAGGGATCATC	intergenic	9.99713	7.49505	9.86884	9.33055	10.792	7.34236	7.88257	7.26022
0.00595785	3.58664	AK004455	AK004455	848	chr1	+	171358404	171359253	chr1:171359045+171359253	CTGTCATCGTTCCCGTTTGATTTGTCAGCCTTTTCAGATGTTCAGTATTTATATTGTCTA	natural antisense	6.64247	4.79984	6.31351	7.17718	6.43673	5.17418	4.79969	4.42566
0.0060225	2.47482	ENSMUST00000136259	Stxbp5	3791	chr10	-	9760580	9780328	chr10:9778323-9780328	TGTGGAAAAGGCAAGCCTTCTCCTGTAGCCCTAAGCAATTATGGTGATTAAGTAAAGAGT	exon sense-overlapping	4.88257	3.57525	5.01518	4.48273	5.1498	3.52512	3.8351	3.36553
0.00609216	2.18354	ENSMUST00000118913	Gm14838	248	chrX	+	103083002	103083250	chrX:103083111+103083250	TTTTAATAACCTCAGACTTCTCCTTCTAATAATCCCAGACCTCCAAGAAGACCCTGATAA	intergenic	7.09575	5.96908	6.7956	7.29366	7.19799	5.81446	6.26513	5.82767
0.00610591	-110.713	ENSMUST00000138729	1700021J08Rik	575	chr4	-	117002165	117003012	chr4:117002522-117002843	ACGTCCCAAGGTCAGCAAGTCCAGCACAGCCTGTGGTACCACCTTCAGCAGACCTGCCTG	natural antisense	5.46548	12.2562	5.46271	5.31497	5.61876	14.6868	10.3486	11.7331
0.0062591	12.2857	AK156838	AK156838	3231	chr5	-	85500004	85503226	chr5:85500018-85500932	CAAGTAGCCCACAACCACCACAGTCTCCTAAAAGTCAAAAAGGGAAATAGAAAGCAAGGC	intergenic	11.7586	8.13972	12.0882	11.6338	11.554	6.81591	8.64911	8.95414
0.00629447	-2.01317	uc029ryx.1	AK184064	199	chr13	+	12440077	12440276	chr13:12440101+12440170	GGTTTATCCAACTTCTGCCTTACTTTGCCACAGGTACCCACACACCCTGGACTTGAGCGC	natural antisense	8.8614	9.87088	8.86345	8.72684	8.99393	9.94389	9.53595	10.1328
0.00629919	3.55004	ENSMUST00000164137	Parg	3013	chr14	+	32201948	32243095	chr14:32243019+32243095	GACTTCAGCTACTTTCCAAATGAGTATTCTATCATCTGCCCCAATGAAAGCATTATAAAA	exon sense-overlapping	6.50727	4.67943	7.05379	6.51641	5.95161	4.81065	4.83069	4.39695
0.00638866	19.8058	AK029592	AK029592	2002	chr7	-	83866776	83868776	chr7:83866790-83867780	CATACACGAACATACACACGTACCCGTATCCCTACACAAACGGATAATAAAATTATGTTT	intergenic	10.7068	6.399	10.5497	9.94228	11.6285	7.65968	6.10758	5.42972
0.00654512	61.1768	AK036147	AK036147	2880	chr5	+	37162848	37165726	chr5:37165663+37165726	GAGGAGAACAAAGTGTACACTCACCATCATCTCCTTGTAATTCTGAAAATAAACGATGCA	intergenic	11.0576	5.12265	10.5925	9.4972	13.083	5.93699	4.50683	4.92413
0.00664973	-3.05319	AK089834	AK089834	1839	chr15	+	80048255	80050094	chr15:80050034+80050094	TAGCAAGTTCGAGACCAGCCAGGTGTCTGTGAGATCTTGTCTCAAAAACAAAACTCAACT	intergenic	5.23377	6.84409	5.54207	5.20307	4.95616	6.35066	6.94295	7.23865
0.00671255	-6.44678	TCONS_00007927	XLOC_005965	732	chr13	+	22623618	22626341	chr13:22624026+22624342	GCTTTATTGCATCTCTCCATGGCACAGCTGAGGACATCTAAGATCTTACCTCCATGTACT	intergenic	8.55177	11.2404	8.91512	8.95548	7.78472	10.9126	10.8627	11.9457
0.00689855	6.61406	NR_033546	Gm15348	3655	chr8	-	12706943	12719127	chr8:12707207-12710032	AGAACAAACAAACCCTTTCCTGTCCAAGGTGCCTTTGGTCTTGGTGTTTGAGTGAAAATG	intergenic	8.02844	5.3029	8.64031	8.45189	6.99312	5.21748	5.52653	5.1647
0.00692843	4.3774	TCONS_00000514	XLOC_001348	424	chr1	-	166970981	166972091	chr1:166970995-166971067	GCAGTGTCTGATTTCCTTACTGTGGTGAATAGGTGATAATGAATCTCCCTTGGGTGTAAA	intergenic	7.48987	5.35979	7.62177	7.95783	6.88999	4.89935	5.84281	5.33721
0.00693653	8.17668	ENSMUST00000174100	Gm20455	1138	chrX	+	73097186	73104886	chrX:73104823+73104886	TACCCACTCCCCAAGGTTTATATAATCCTTGTTAGCCCCCAGTAAAGGAGAACTGCTTCA	bidirectional	12.6554	9.62386	13.2957	12.6716	11.9988	9.02631	10.5289	9.31633
0.00694201	-2.45846	ENSMUST00000147253	Ccdc155	480	chr7	-	45183927	45190066	chr7:45183941-45183991	GCCCTTTAAATGTCCCCAGGTGCGGGTGGGGGTGCCATGAGTTTGTGAGACCCATCTTCC	exon sense-overlapping	4.99404	6.2918	4.85464	5.30384	4.82365	5.88948	6.4944	6.49152
0.00703948	17.9507	AK143064	AK143064	4658	chr17	-	22288674	22293331	chr17:22288925-22289768	CAGGAAACATGGGATATTGTCTTACTCATCCACTAATCCCTGTCATCTCTAAATGCATTT	intergenic	9.45758	5.29162	9.14175	8.65055	10.5804	4.15987	6.06809	5.64689
0.00705917	5.45365	ENSMUST00000123394	Wbp1	462	chr6	-	83119639	83121259	chr6:83119995-83121202	GCAACAGCAGGGTTCTGGCTGCTTTGGACTGTCCTCATCCTCTTTAGCTGCTGTTGTGCC	exon sense-overlapping	7.31329	4.86607	8.09975	6.58174	7.25839	4.52171	5.20476	4.87174
0.00712145	3.50862	ENSMUST00000173253	Tubb5	979	chr17	-	35835604	35837060	chr17:35836811-35837060	ATAACGGAATTGCAGTGTCTTCACCTCAGCCTCGTTTCAGCGTGTCTGGAATTGAAATGA	exon sense-overlapping	7.1849	5.374	7.85106	6.98456	6.71909	5.20476	5.56126	5.35597
0.0072098	4.86014	ENSMUST00000125365	A230004M16Rik	2016	chr11	+	41884465	41973117	chr11:41973054+41973117	CAGTTTCTGACTGTGTGTTTTTCACTTGTCCACTCATTTAATAAACCACTGTACATCTAT	natural antisense	5.8857	3.60471	5.3661	5.53367	6.75733	3.39129	3.71862	3.7042
0.00723262	4.48085	humanlincRNA0388+	humanlincRNA0388	12869	chr7	+	98530000	98542869	chr7:98542670+98542729	ACTAGAAGTGATGCTCTGATCCATCGCTCTGCCTTTCCTGGAAAAGATTCTGGATCTATT	intergenic	8.5341	6.37032	8.70628	8.14076	8.75524	6.13493	7.11463	5.86142
0.00742229	14.6406	uc008vzg.1	Plekhg5	3803	chr4	+	152086871	152115394	chr4:152108325+152108407	AGGAAGCCATCGTCACCATGCTCGGTGGAACGCTTCATACACCACGTGAACACGTGCATG	exon sense-overlapping	7.25648	3.38458	6.70918	6.3307	8.72955	3.79483	3.19432	3.16458
0.00756477	-4.73076	NR_045831	4933408N05Rik	1582	chr8	-	114341160	114351478	chr8:114341174-114341568	AAGATAGCACCCAGTGAAGCACCTTTCTGTTTTAGTTTGACAATAAATCTATTCTGTCTC	intronic antisense	5.87261	8.11469	5.02236	6.12962	6.46586	8.11515	8.30455	7.92436
0.00775482	2.67146	ENSMUST00000123387	Mpped1	3165	chr15	+	83788879	83858494	chr15:83800180+83852039	AAGTTCAATGAATGGCTGGGCAGCCCTGGTTCTATGGCTGGGGATTCAACCTCCCGAGAG	exon sense-overlapping	7.45585	6.03822	7.51881	6.95282	7.89592	5.98219	6.20134	5.93112
0.00776843	6.73533	ENSMUST00000141341	Gm13814	3077	chr2	+	92483925	92529809	chr2:92529629+92529692	CTAGGCTGCCTTGCCTCTCGCCATCAGATTCTTCATTAAACAAATGAATCACAATCCTAA	intergenic	9.09571	6.34396	8.94297	8.63086	9.7133	5.43871	6.7459	6.84727
0.00783617	2.12665	ENSMUST00000132040	Etv4	882	chr11	-	101770353	101772181	chr11:101771983-101772181	TTGAATGTGTACAGGCCTTCCTCCCCTGCTTCACCTCAGCCACTTACAATGTCACCTTTT	exon sense-overlapping	14.7506	13.662	15.1748	14.5061	14.5708	13.7385	13.5499	13.6975
0.00785792	-22.098	uc007trd.2	TCRA	118	chr14	+	53211289	53211407	chr14:53211340+53211407	TACAGCACCCTGCACATTAGGGATGCCCAGCTGGAGGACTCAGGCACTTACTTCTGTGCT	intergenic	5.92102	10.3869	4.82694	5.35448	7.58163	10.6741	9.73397	10.7525
0.0079338	15.9981	ENSMUST00000080911	C030014I23Rik	1810	chr9	+	44477923	44479733	chr9:44479497+44479733	ATTATATAATAATCACCATCTATCAGGAAGCCAGGCTGCTGGAGAGAGTGGGTAAGCCAG	intergenic	6.36174	2.36191	5.1899	5.97249	7.92282	2.34496	2.32196	2.41882
0.00793803	2.24835	NR_040483	9530026F06Rik	892	chr1	+	61378431	61395904	chr1:61395844+61395904	GAGATTTACAGCTGGCCTGCCCAGTTTTTCTTTCCTACTGTAATAAAATTGTCTTCAAGC	intergenic	4.75944	3.59058	4.99816	4.49134	4.78883	3.26774	3.58954	3.91446
0.00799292	-2.56637	ENSMUST00000131831	Plbd2	4631	chr5	-	120485246	120503601	chr5:120487083-120487298	TGAAGCTAGTTTTAGCTGGATTTTTCAGAGCTACCTTATGTCCTGTGCTTTCCCAGGCTG	exon sense-overlapping	5.99603	7.35576	6.03714	6.21233	5.73863	6.90163	7.44816	7.7175
0.00800051	4.78594	ENSMUST00000165816	Slc26a3	3462	chr12	+	31447434	31455079	chr12:31455016+31455079	CCTGCCTGCAGTTTTCCAGTGATTGACTGAACTTCACTTAAATGTCTTAGAGACATAAAC	exon sense-overlapping	6.92684	4.66804	6.58909	7.20339	6.98805	4.48732	5.47527	4.04153
0.008016	6.82877	AK157604	AK157604	1239	chr15	+	82879388	82880627	chr15:82880473+82880627	TAGATGTTTGGTCTGCATCCATGTCTATGCACCACATGCACTCAGTCAGTGTCTTCAAGA	intronic antisense	10.8394	8.06777	10.5959	10.2048	11.7175	8.55827	8.2237	7.42134
0.00818267	5.64403	NR_045427	1810013A23Rik	417	chr17	+	28271707	28273163	chr17:28273103+28273163	CCCTCCTCAACTGCTCCTGGGAGCTTAGCCGATGCTTTTCTTTAAAGTTCTTACTTATGT	intron sense-overlapping	8.70631	6.20959	8.62563	8.72893	8.76438	6.72461	6.7152	5.18895
0.00833333	27.7289	AK139727	AK139727	1066	chr12	+	105864261	105874745	chr12:105874640+105874745	TCATATTCGTCCTTCTATGTCCTACCGAGGAGCTTTTGAAAGGCAAGTTCCATCTTGGCA	intergenic	11.6315	6.83816	11.7127	10.7179	12.4639	5.16172	7.44355	7.9092
0.00845738	4.23307	ENSMUST00000173843	Vmn1r-ps67	691	chr7	-	12399050	12399741	chr7:12399065-12399741	TGAAACTAGAGCCACTTAAGCCATCCTGATCCTGGTGCGCATCTTAGTCACTTCCTAATT	intergenic	6.3	4.2183	6.83745	6.06211	6.00044	4.84622	4.11366	3.69501
0.00851278	-2.41254	ENSMUST00000160029	Vcan	2144	chr13	-	89710682	89721971	chr13:89721924-89721971	GTCTGTGGTTTGCTGTCTTTGCAGGTGTTGTGTTTCACTACAGGGCAGCCACCAGCAGGT	exon sense-overlapping	2.84908	4.11963	2.42196	3.10669	3.01858	4.29172	3.81601	4.25115
0.00859071	26.9494	ENSMUST00000152414	Ufm1	787	chr3	-	53859615	53863762	chr3:53859653-53860198	GATTGTCTTAAGAGACCCATCACCTGAACAGTTCTCAGTCATTGGAGACTTCTTGGTTTG	exon sense-overlapping	7.35447	2.60229	6.45174	6.33237	9.27929	2.34496	3.04308	2.41882
0.00879955	2.05372	ENSMUST00000124002	Ehmt2	1359	chr17	+	34910974	34914052	chr17:34911518+34911578	CCCTCCCCTGGGGCCCTCCCAGGTGTCCCACACTCAGTGTGACTCCCTCTCCACCTCTAG	exon sense-overlapping	12.2231	11.1849	12.1622	12.0813	12.4258	10.9055	11.5499	11.0992
0.00881866	-17.5526	TCONS_00006663	XLOC_004973	1249	chr12	+	12866347	12881916	chr12:12881331+12881397	AATCACTGTAAACCAAGGAAATTCCAACAACCAGCAATTACTTCTCCCAGCTGCAGCAGG	intergenic	7.70995	11.8436	7.43315	7.51443	8.18228	13.3678	10.4998	11.6631
0.00892383	2.53379	TCONS_00010930	TCONS_00010930	75	chr15	-	29056360	29090128	chr15:29056379-29090107	CTCTAAGGGGGTACCACACAGGCTGTGAGGAGATCCTTGTCCTCTTCTCCAGAATGCTGT	intergenic	6.59074	5.24945	7.06441	6.12608	6.58174	5.29555	5.35571	5.09708
0.00905222	2.11286	ENSMUST00000180634	4930467D21Rik	2530	chr5	+	97392446	97588125	chr5:97395500+97582215	TTTGAATTTTATCCTCCTTCTGTTGTGCAGACTGGCCAAGGACTCACACTATCCTGGTCT	intronic antisense	4.70197	3.62277	4.67915	4.6788	4.74796	3.62609	4.01363	3.22861
0.00906325	2.69937	ENSMUST00000154756	Inpp5j	2724	chr11	-	3494381	3504774	chr11:3494538-3495346	TTGGCGTCACAGAACCCTTTCAGCCGTTAACCACATCTGCCACTCTGTCTTGGCCAGGAG	exon sense-overlapping	7.13879	5.70616	7.54406	6.76183	7.11047	5.32866	6.01345	5.77638
0.00918148	2.04673	uc007jxu.1	Nlrp1c	3457	chr11	-	71242429	71285232	chr11:71242471-71242722	TTAATTCTACCAAGCTCTAAAGGAGACTCATCCTCACCTGGTCATGGACCTCCTTGAGAA	intergenic	5.28307	4.24974	5.39205	5.24073	5.21643	4.37859	4.53513	3.83551
0.00924194	14.0751	ENSMUST00000136800	Ier3ip1	1503	chr18	+	76930044	76941605	chr18:76930653+76930759	AAACGAAGACACGCACACGTTATGGTTTCTGCAACTTGGCAATCAAATCTTCATGCCAGC	exon sense-overlapping	8.3466	4.53153	9.11198	8.97446	6.95337	3.81482	5.24025	4.5395
0.00938584	2.47041	ENSMUST00000151564	Gm3848	301	chr14	-	11980197	11981208	chr14:11980242-11980351	ATTCCTCAGTATGATCTGCTTTTGTAAGACCTCCTCCCACTAAGGCTGCTGGTTTTGTCT	intronic antisense	9.47857	8.17382	9.91102	9.33642	9.18827	8.16361	8.47298	7.88486
0.00938667	15.7434	ENSMUST00000117866	Gm14677	486	chrX	+	62686049	62686535	chrX:62686440+62686535	CCTCCTCCATTATGTATGAAACAGAGAAGTATAAGACTACTATGTAATTCTGAGGATCTC	intergenic	10.9115	6.93485	10.5474	11.0891	11.0981	7.98326	7.52158	5.29973
0.00948042	3.18748	TCONS_00034164	XLOC_025786	1176	chr9	-	48459444	48461231	chr9:48460359-48461231	GACATCAATGCCTTCCTCAGTTGCTCTCCACTTAGTTTTCTGACAAGGTCTCTCACTGAA	intergenic	12.256	10.5836	12.3304	12.2459	12.1916	9.98275	11.213	10.555
0.00951253	-2.14139	ENSMUST00000178817	Carkd	2830	chr8	+	11497566	11514960	chr8:11514898+11514960	TTAAGCTGGTAAAATCCACTTTGACCCATGTCCCACCTGGACCTCAGCAACAGTTATACA	exon sense-overlapping	6.20931	7.30786	6.47483	6.21266	5.94045	7.00233	7.30399	7.61727
0.00951253	-2.14139	ENSMUST00000178817	Carkd	2830	chr8	+	11497566	11514960	chr8:11514898+11514960	TTAAGCTGGTAAAATCCACTTTGACCCATGTCCCACCTGGACCTCAGCAACAGTTATACA	natural antisense	6.20931	7.30786	6.47483	6.21266	5.94045	7.00233	7.30399	7.61727
0.00953111	5.35165	humanlincRNA0409-	humanlincRNA0409	16196	chr9	-	48861772	48877968	chr9:48861945-48862004	ATGCTCCATTTCCTAGAACCTCTAAGTGTGCTGAAGTACTATGCCAGATGGTTCCATCCT	intergenic	6.63903	4.21904	5.92742	6.74157	7.24809	4.0991	4.87188	3.68615
0.00975227	-14.1341	uc.468+	uc.468	489	chrX	-	93301837	93302326	chrX:93301844-93301903	AAAGGAGAAAGTGCAACCAGCCTTCAATTCACTCTTTCACCACTTTAACAGCACCAAAGG	intergenic	5.79504	9.61615	5.12847	5.40955	6.84709	10.8737	9.01367	8.96102
0.00977563	2.84216	ENSMUST00000146746	4930444E06Rik	1240	chr2	+	144243240	144244849	chr2:144244772+144244849	ATTCAACAGATGCAGTCCAGTGTATTCTATGCCAGTGTAAAGCCCACACCTCCCTCATTA	intergenic	8.61393	7.10694	8.90651	8.21739	8.71789	6.61292	7.43974	7.26816
0.00978548	5.06951	ENSMUST00000137776	B930086A06Rik	2437	chr3	-	100102658	100106895	chr3:100102795-100103201	ACCAAGAGGCCAAACCATCTGCCCCTATCTTTACCTACTAAACAAAAATGATTTTCAAAA	natural antisense	9.3413	6.99945	9.80838	9.12863	9.08688	7.85349	6.80783	6.33702
0.00986732	2.06812	TCONS_00003993	XLOC_003163	867	chr11	+	66553229	66555711	chr11:66555616+66555711	TAATGAAAGTCTCAGCTCTCCCAGAAGTCACATCAGGTCATTTGCTGACACCTCTCGATA	intergenic	7.70413	6.65581	7.72409	7.77683	7.61148	6.21687	6.82334	6.92723
0.0101854	21.4554	TCONS_00025007	XLOC_018469	3035	chr5	+	99275219	99279278	chr5:99275387+99276429	GAAAAATGACACGTTCTCCAGGATCACACAGGTGGTATCCAGTGCACACATCTGAAGATT	intergenic	9.60857	5.18529	9.92967	8.89208	10.0039	3.4168	5.81179	6.32729
0.0105725	-3.21952	ENSMUST00000163245	Gm20507	2860	chr17	+	33630758	33645705	chr17:33631020+33631088	TACAGAGATTCTGATATAGATACCCTTCCTACATCTTGGTCCCTGGGAAGCAGTGGATAG	exon sense-overlapping	5.84643	7.53327	5.39347	5.68096	6.46486	7.15713	7.7688	7.67389
0.0106194	3.39319	TCONS_00021017	XLOC_015982	185	chr3	-	94929663	94930417	chr3:94929680-94929754	AAGCCTCCAGCTCCCGAGTCTCCCTGAACACAGGTACACTGTGAGAAGGTGCTTCAAGGT	intergenic	11.7169	9.95424	11.8808	12.0149	11.2548	10.571	9.5729	9.71878
0.0106622	2.46845	ENSMUST00000148493	5330417C22Rik	579	chr3	-	108467755	108470081	chr3:108470021-108470081	CTAGACCCTCCGAATTGCACTTCCTGGCCTCTGAGATGACTTTCAGTGTTTCTCTCACAG	exon sense-overlapping	13.8707	12.5671	13.795	13.7174	14.0998	12.4544	13.0698	12.1771
0.0106751	7.05617	ENSMUST00000153184	Immp2l	669	chr12	+	41024125	41068885	chr12:41068659+41068885	GCGTCTTTCGGTCTGTGTACTTTGATTTTTCTGTGAATTATCAATGGGAAACTTAAGAAA	intergenic	5.83879	3.0199	5.24859	5.459	6.80878	3.7449	2.896	2.41882
0.010746	14.4728	TCONS_00036235	XLOC_027250	2025	chrX	-	103024053	103027271	chrX:103027060-103027271	ATAATAAAGCTCTTAAACCATAGAGAGTCTCTGCTCCATCAAGACCCTCTGCGCACTCTG	intergenic	8.50847	4.6532	9.84402	8.7512	6.93018	4.46682	4.74012	4.75266
0.0107848	28.4468	AK089748	AK089748	3214	chr2	-	169145074	169148286	chr2:169145088-169145462	CTGAGGCTGTGGTCAGTACTTTTCTATTTCTGTGACAAGACACCATCACCAAAGCAACTT	intergenic	9.3846	4.55441	10.2566	7.61379	10.2834	3.51449	4.53927	5.60946
0.0108046	-4.73393	ENSMUST00000139217	Rdh5	580	chr10	-	128913845	128914623	chr10:128914329-128914623	TGACACCTTTCCATCTTAGATTCCACACTCCTGGAAACCTGAGTTAAAACACAGGAACCT	exon sense-overlapping	12.2673	14.5103	12.7947	11.5649	12.4423	14.6227	13.8761	15.0321
0.0108053	-2.31516	ENSMUST00000137540	Gclm	762	chr3	+	122245711	122256971	chr3:122255578+122256675	AGACCTTGAATGAATGGAGTTCCCAAATCAGCCCCGATTTAGTCAGGAAGTTGCCCAAAT	exon sense-overlapping	3.59933	4.81044	3.20178	3.69885	3.89737	4.71775	4.56997	5.14362
0.0108112	-7.27609	ENSMUST00000127842	Ctsh	2743	chr9	+	90054505	90076087	chr9:90068909+90068980	TCGTTCAACAGCACCCCGTAAAGGAGTCGTGAGCCACAGGTTGAGAACCACTGCACTCGT	exon sense-overlapping	5.93468	8.79784	6.01919	6.06128	5.72357	10.0057	8.4865	7.9013
0.0112164	12.7225	ENSMUST00000129024	Coq5	954	chr5	+	115283647	115296309	chr5:115291035+115295665	ATGTCACACACATTGACCAGGCTTTATGATCTGTACAGCTTCCAGGTCATCCCTGTCATT	exon sense-overlapping	9.55238	5.88307	8.90087	9.63952	10.1168	4.88808	7.33907	5.42207
0.0113109	2.58399	ENSMUST00000147543	Timmdc1	678	chr16	-	38516659	38522641	chr16:38516673-38516870	TTTGCTTTCTACACCTGTTGCTGTCCCTACCTATTTATTAAAAGCTATGAGTTCAGACAT	exon sense-overlapping	7.08753	5.71793	7.06903	7.05067	7.1429	5.11336	6.113	5.92742
0.011345	78.2018	uc007flp.1	AK079018	1025	chr10	+	67005074	67041326	chr10:67041238+67041326	AAACCATCACCAAACTATATCAACAGTCTATTGTACACATTTTCCCTGTGGTACTCACTG	intronic antisense	13.0406	6.75149	13.0193	12.4709	13.6317	4.06144	8.60457	7.58846
0.0114274	-2.11862	uc007ffz.3	DQ716436	1616	chr10	-	61429330	61430946	chr10:61429349-61430946	ACTAAGGATGAGTGACAGGTCCTCAGTTTTCCAGTTAACCAATCAAAATACCTTCCCCAC	intergenic	3.92384	5.00696	4.03272	3.64062	4.09817	4.89188	4.73552	5.39347
0.0115331	3.4372	ENSMUST00000131334	Gm15581	5640	chr6	-	17206822	17385604	chr6:17206875-17211556	CTCTGTCCAGTCACCCTCTGTTTACATGTTTTTGCCACTATTATGTATGATACATCCTGA	intronic antisense	10.6435	8.8623	10.5736	10.7611	10.5959	8.0665	9.30817	9.21223
0.0119462	26.208	ENSMUST00000123026	Noxo1	1568	chr17	+	24698234	24700525	chr17:24699690+24699897	ATGAGTGGACCTAGACCTTTGGCAAGGCCAATACCACACCCAGGAGGGAGGTAGTAGTGG	exon sense-overlapping	9.60527	4.89333	9.2887	8.09099	11.4361	3.9905	5.33293	5.35658
0.0120141	14.8398	AK004223	AK004223	1370	chr9	-	53567752	53569121	chr9:53567766-53567853	TGCTGTTAGTAATCTCTCACCCAAATTCCTGTAAATACGTTCAATAAAGCTCATTGGTTC	intronic antisense	8.69528	4.80388	9.78615	8.89158	7.40812	5.51188	5.20196	3.69781
0.012062	3.56924	AK145685	AK145685	1250	chr19	-	23135355	23136604	chr19:23135951-23136237	TTCTCAGAAATCCCTTCCCTGCTGGAACATCAAGCTCTCTTTGCTGCAGTTGAACAAACT	intergenic	9.09593	7.26031	9.57424	9.40218	8.31137	7.31602	7.47817	6.98674
0.0121369	173.853	ENSMUST00000143266	Gm15674	2438	chr1	+	130422823	130437914	chr1:130437832+130437914	CCATGTTGTTATCCAGCTTTTCACTGTTTTCATTTATCTTTAAAGACCCATGATGCTCAA	natural antisense	11.3399	3.89819	13.4652	12.5871	7.96745	3.79516	3.74833	4.15107
0.0121501	4.47129	AK155790	AK155790	1604	chr3	+	96263784	96265386	chr3:96265143+96265386	TTGACTTTGCCATAAGTGTCCCTTCTTCCGTCATCTTTCCCCTACTTTAGGTATGTGGAC	bidirectional	10.8666	8.7059	10.8327	10.0402	11.7269	8.62808	8.8973	8.59233
0.0121793	24.4294	ENSMUST00000163834	9330158H04Rik	414	chr6	-	36211986	36274356	chr6:36212002-36212214	TTCTTGCCATTAGCCCTACTGTGTGCAAAGTGCATCCACACAGAAATCTGCTGCATATCT	intergenic	7.61799	3.00744	7.5704	5.87791	9.40564	3.2706	3.3329	2.41882
0.0122526	-4.01853	uc009pht.2	Fam55d	754	chr9	+	48162013	48250139	chr9:48250079+48250139	TGCTGATGTGCACTCACAGCCCACTCTAAATAAGTACATAAACAAATGCAGTGGTAGTCT	intergenic	2.80733	4.81399	2.42196	2.95094	3.04908	4.09053	4.80832	5.54314
0.0123031	-2.68668	AK079974	AK079974	1136	chr12	-	110985983	110987118	chr12:110985997-110987118	GTTCCAGAGGACTCAGGTTTGATTCCCAGCAAACACCCATCTATAAGTAAAAATCAAAGG	intergenic	11.4679	12.8937	11.8598	11.1654	11.3783	13.2337	12.39	13.0573
0.012367	3.61204	NR_040581	1700027J07Rik	1060	chr10	+	43746157	43765836	chr10:43765776+43765836	ACTGCTTCCCTCCAGGTTCTGTGCCTTAGGCTTGCCATCAAAATAAAGAGCATTTACATG	intergenic	11.3959	9.54306	11.4308	11.6252	11.1316	8.91216	10.2937	9.42332
0.0125038	6.59872	ENSMUST00000120362	Gm11407	1058	chr4	+	80002330	80003388	chr4:80003287+80003388	CTCTCCACACAAACATAACCACTCTAACAACCAACCAAAAAGGCTTGATTAAATTATACT	intergenic	15.1138	12.3917	15.6635	14.816	14.862	11.3984	12.4116	13.3651
0.0125729	9.19325	AK079717	AK079717	2755	chr15	-	95723396	95726150	chr15:95723745-95725340	AGAAAGGGATTAACATTCCACCATCACAGAGGCAAGTGTTAACACGCAAGAATGACTCCC	intergenic	9.58767	6.3871	9.27814	8.54228	10.9426	6.51399	6.68709	5.96022
0.012617	-16.9601	uc009tdp.1	6720401G13Rik	3969	chrX	-	50559666	50592085	chrX:50559886-50560808	CTGGCCTATAACTGGCAATTCTCTCTCAGTCTGGTATTATAGATATGCAAAGTTAAGCAT	intergenic	4.03651	8.12058	3.2019	3.53351	5.37413	6.9361	8.18272	9.24293
0.0126495	7.60127	NR_045921	4930449E01Rik	602	chr14	+	105498787	105505628	chr14:105505568+105505628	CAGAACTTACCCATCAAAGCTCTTCCCATCACCGCCATTTATTAAAGAGGCAGTAAACAA	intergenic	10.0934	7.16713	9.88687	9.12467	11.2686	7.18091	7.61671	6.70377
0.0127818	-2.1726	TCONS_00000451	XLOC_001137	687	chr1	-	119440247	119444351	chr1:119440365-119440619	TCAAATTCATGCTTTCAAGCCCTAAGCCCGCTACATCAGAACCTGAATGCCTTTGGAGAT	intergenic	4.8528	5.97222	4.98504	4.93701	4.63636	5.49855	6.2339	6.18422
0.0129121	2.46331	AK089495	AK089495	4491	chr4	+	140075156	140079645	chr4:140079265+140079645	TGTAAATAGTTTTGTTCTTCCCTTCCCAGACTGCCTAGTACAGCCTGCTTATCTAACCGG	intronic antisense	10.4427	9.1421	11.0405	10.1506	10.137	9.03778	9.15435	9.23418
0.0130378	7.99777	ENSMUST00000145782	St6galnac6	2397	chr2	+	32607018	32620806	chr2:32618604+32619343	TCCTGACTACTGCAGCGGCCCCGCCTGCAGCGCATGCCATACCACTACTATGAACCCAAG	exon sense-overlapping	9.30835	6.30875	9.52937	7.99903	10.3966	6.36382	6.38262	6.17982
0.0130488	9.91998	uc.117+	uc.117	251	chr6	+	98767911	98768162	chr6:98768103+98768162	GCCTCCAGCCCATCTTAATAAACAAGTTTTTACATCAAACCATGAATAGCAAATACAGCC	intergenic	10.8754	7.5651	11.0337	11.9246	9.66802	7.91412	8.0448	6.73639
0.0131353	-2.33175	ENSMUST00000126252	Gm13016	1720	chr4	+	140380629	140385574	chr4:140384776+140385574	TTTAAATACAGTCTCTCCCAGCATCTGTCGGTCTTGTCCCTAGATCAAGGTCAAAGCCAT	intergenic	8.28315	9.50456	8.22133	8.4306	8.19752	10.0595	9.23954	9.2147
0.0131521	7.80669	AK009658	AK009658	484	chr6	+	50208084	50208566	chr6:50208455+50208566	TCTGCCTCCACTGATAATGTGTACATTTCTATGGAATGCATTATGGTAATTCAGTACATG	natural antisense	9.05884	6.09412	9.29977	9.18329	8.69345	7.32009	5.95936	5.00292
0.0132413	12.2098	ENSMUST00000153863	Cercam	599	chr2	+	29875644	29878338	chr2:29878278+29878338	GGGACATTTATCCCACTGTCTCTATTCCCCAGAGGGGATTCTCCCTTAGTAACACAGAGT	exon sense-overlapping	8.64235	5.03238	9.75919	9.18789	6.97996	4.90293	5.02148	5.17273
0.0134946	2.13717	ENSMUST00000173127	Gm9574	683	chr17	-	36137002	36138440	chr17:36137066-36137477	GAGAGCTGGGGTCATGTCCCTTAACCTCCTTTCCTGTCCCTTCCAATCTTAGAGCCTCCT	intergenic	12.3379	11.2422	12.5137	11.8304	12.6696	11.2778	11.1777	11.2712
0.0136296	3.50203	AK086915	AK086915	1625	chrX	+	137083932	137085557	chrX:137085379+137085557	TGTTTGAGAATGATAAATGCATCCCTCTATTCCCTTTCCTATTCTTCCCATACATGCCTC	intergenic	11.2993	9.49109	11.8188	10.6776	11.4014	9.65442	8.96102	9.85782
0.013698	51.3749	uc008sxm.1	AK010245	759	chr4	-	56220616	56224521	chr4:56220630-56220816	TCACAGGCTGATTCACTCATCTCACTGAATAATGAAGTGTCTCTGCAGTAAAGAAAAACC	intergenic	8.04754	2.36455	6.14078	7.33839	10.6635	2.34496	2.32988	2.41882
0.0137228	3.1163	ENSMUST00000122239	Gm14613	458	chrX	-	41742502	41742960	chrX:41742516-41742708	GGTGTGAACTATGAGAAGTATGACAACTCACTCAATATCATCCACAATGCCTACTACACT	intergenic	4.46822	2.82838	5.04197	4.16199	4.20069	2.34496	2.88219	3.258
0.0137502	17.3774	uc008jcq.1	AK138941	2941	chr2	-	30713149	30717043	chr2:30714415-30714862	TGTAGGGGCTGGTTACACCTACATCTCTCATAAGCTCACTCACCTTTTTTGGCCATACAG	intergenic	8.32723	4.20809	8.12452	6.745	10.1122	4.05199	4.19228	4.37999
0.0138107	-2.45623	humanlincRNA0271-	humanlincRNA0271	17835	chr10	-	68872207	68890042	chr10:68872208-68872267	ATAATATTGAACGCACTGAGAATGTTGCAACCAGCGAGTAGGGGCAAAAATATTCAAATA	intergenic	4.06552	5.36197	4.19971	4.48426	3.5126	5.15942	5.37984	5.54666
0.013947	2.91828	TCONS_00036025	XLOC_026627	2219	chrX	+	101695835	101706156	chrX:101695863+101695923	AGACCTTCTGCCAGGCCAGATCAGACCGGACCAGACGCGGACCCGGACACGGGAGAACAG	intergenic	6.28743	4.74231	6.73426	5.98969	6.13833	4.26233	4.69532	5.26928
0.0139608	3.92695	AK016287	AK016287	1070	chr15	-	69233930	69234999	chr15:69234073-69234999	ATAATGGCCCTGTCATTGCCTGTTATCAATTTGGGTCTATCCTATATCTGCGCTGTTGCT	intergenic	5.72282	3.74941	5.42581	5.10971	6.63294	3.77197	3.89067	3.5856
0.0139768	33.8064	TCONS_00008077	XLOC_006217	316	chr13	+	66208594	66209749	chr13:66209617+66209749	GGAAGCAGGATCACTCATCCAGTCATCACTCCCAAATCTATAAGAAACTTCCATAAGGAA	intergenic	10.4635	5.38428	9.77116	9.2818	12.3376	6.60133	5.57311	3.9784
0.0141034	2.73325	ENSMUST00000128380	Auh	1400	chr13	-	52886427	52929648	chr13:52886459-52887240	GGCTGGGCCTTTCCCTTTTTAAAAGTCATTTAAGAATTCACTTTGTCAACATCGATAATA	exon sense-overlapping	6.62256	5.17194	6.48643	6.35495	7.02628	4.72321	5.69051	5.10209
0.0141457	14.0082	humanlincRNA0323-	humanlincRNA0323	6548	chr19	-	60402228	60408776	chr19:60402229-60402288	ATTCACCATCTCTACCATTGTCTTCCACAATATGCCCTCAGTAGTTGAAGGGCTGAGTAA	intergenic	11.8212	8.01303	11.1565	10.8794	13.4278	7.27088	8.76613	8.00209
0.0141772	-356.004	ENSMUST00000166202	Gm6486	434	chr5	+	3070742	3072522	chr5:3071579+3071648	TGGTTGACTTGAACCTGAATGATAAACAACAACCAGCAGACCAGCAACCATGAGACCCAA	intergenic	5.5506	14.0263	4.01727	3.25027	9.38425	14.778	12.7142	14.5868
0.0142542	32.8189	AK030253	AK030253	2453	chr11	+	43897971	43900425	chr11:43900365+43900425	CTGCTTGGAAGAAACCTCATCACACCTAGCTATCACCTTAGAAATAAATTTAGTTAAATC	intergenic	10.4333	5.39681	9.13392	9.59943	12.5664	4.43301	6.38241	5.375
0.0143561	10.2908	ENSMUST00000118094	Olfr400-ps1	911	chr11	+	74104861	74110785	chr11:74110670+74110785	ATTGGGATTTTCAACACTGATGATCAACCCCATGCTAAACCCACTCATCTACAGTCTCAG	intergenic	9.29564	5.93235	10.595	9.47104	7.82084	5.97327	6.08472	5.73906
0.0144367	3.97714	uc029wnt.1	AK212155	189	chr7	-	109735833	109736022	chr7:109735869-109736022	GTCTAACAGTTATTGGATAACTGGCTTTTTTCTTCCTACATCCTCTTTGGAATGTAACAA	exon sense-overlapping	6.9512	4.95947	7.65308	7.10865	6.09188	4.6887	4.98013	5.20958
0.0145077	11.2223	TCONS_00025008	XLOC_018469	3039	chr5	+	99275219	99279278	chr5:99275374+99276423	AGTAACTCACAAAGAAAAATGACACGTTCTCCAGGATCACACAGTCCCAGGGTATCCAGT	intergenic	9.95201	6.46371	10.9135	9.02208	9.92049	5.33314	6.49262	7.56536
0.0145512	12.4068	ENSMUST00000121317	Gm11430	217	chr11	+	83695274	83696185	chr11:83696125+83696185	CCCAAAATAAAGAAGTGCTGTCCCACTGTCTGTGGTCATATCTGCATATTTCCTATTTTT	intergenic	6.79899	3.16593	8.15075	6.74227	5.50393	3.14644	3.93253	2.41882
0.0146427	2.97244	ENSMUST00000128974	Ezh1	819	chr11	-	101199302	101210578	chr11:101207380-101209379	TGAAGGAGAGCTTTCCACGCCACCCCAAATGTATATAAGCGCAAGAACAAGGAAATCAAG	exon sense-overlapping	8.87727	7.30562	9.12315	8.94966	8.55899	7.81826	7.44488	6.65371
0.0146868	-4.12293	ENSMUST00000181443	Gm26778	3805	chr14	+	102978219	102982528	chr14:102981902+102982409	TAGCCAGCTCCAGCGTGGGTAATCCTCGGGTGCTGTCCGCCAGAGCCATGGCCAAAAAGA	natural antisense	3.34234	5.386	3.87628	2.90892	3.24182	4.96144	4.99523	6.20134
0.0148689	5.43391	TCONS_00027431	XLOC_020844	1405	chr6	-	115526418	115531425	chr6:115526614-115527767	AATTGAAATATTCACTGGGTTGGAAAGAAATCCCCTCTTCCAGTGTTTCTGCCCTTTGTC	intergenic	8.48108	6.03909	8.98734	7.59616	8.85974	6.53646	6.32706	5.25374
0.014904	-34.0727	ENSMUST00000181571	Gm26701	234	chr13	-	33700472	33701102	chr13:33700579-33701024	CACAGCACCCCAGGTCTCAAGTGAGATTGAATGCCTCATGAGTCAGGGCTATTCCTACCA	intergenic	9.11021	14.2008	7.46607	9.02668	10.8379	15.7442	13.4384	13.4197
0.0149087	11.6043	AK028669	AK028669	2379	chr6	+	136620631	136623006	chr6:136622674+136623006	ATACCTGAGTTGGATTCAGGTCCACACCACACATATGTAGCAGATGTGCAACTTGGTCTT	intronic antisense	10.9784	7.44186	10.4983	9.82131	12.6157	7.57357	7.06136	7.69064
0.0149143	3.45883	uc029quq.1	AK203051	247	chr1	+	172319594	172319841	chr1:172319774+172319835	GGAAGTCCAGTTCCTGTCCTCAAACTAGTTTTTCTAAAATGTGAATAAACTGGTTTTGTA	exon sense-overlapping	7.90706	6.11678	7.45809	7.9416	8.32149	5.39932	6.46586	6.48514
0.0149295	5.61932	AK161952	AK161952	2006	chr9	-	50889647	50891653	chr9:50890644-50891653	AGTATATATTTGAAGGACATACCTCCTCCTTGATTGCCAAAGGGCCAAAAGGGCCCACTA	natural antisense	9.45505	6.96466	9.90277	9.78773	8.67467	7.8777	6.66613	6.35015
0.0150759	4.31553	ENSMUST00000141741	Gm16933	2034	chr8	+	25037051	25041757	chr8:25038316+25038952	AAGTTAGAGCACTCACTTCATCTCCCTCTGAAAAGTAAGAGAAGTGTCAGGAGATTCGCC	natural antisense	7.97475	5.86521	7.42134	7.93942	8.56349	5.50528	6.65923	5.43113
0.0152934	-18.1981	ENSMUST00000164373	Isl2	1462	chr9	+	55541206	55546105	chr9:55544329+55544940	ATTCTCATGAAGCAGCTACAGCAGCAGCAACACAGTGACAAGGCGGTGAGAGCCTCCAGG	exon sense-overlapping	4.83653	9.02225	5.71004	5.46172	3.33785	10.3864	8.04657	8.63382
0.0154808	26.2727	mouselincRNA0813-	mouselincRNA0813	26050	chr19	-	14657056	14683106	chr19:14657389-14657448	AAAGCATTGTATCATAACCACACCTTAAGAAGAAACACCCCAAATCAGCAGACAATATTG	intergenic	10.6494	5.9339	9.41059	10.1693	12.3683	4.79983	7.36306	5.63881
0.0154833	5.41998	ENSMUST00000124834	Crls1	1772	chr2	+	132846687	132866785	chr2:132850008+132861208	AACGGATTTGTCCCACTCACTTACATGATAATTTCAAGAGATGTAATGTTGATCGCTGCT	exon sense-overlapping	5.84186	3.40357	5.29717	7.02469	5.20371	3.27437	3.31429	3.62205
0.0155115	4.83684	ENSMUST00000146259	Cdk16	968	chrX	+	20694282	20696285	chrX:20695800+20695860	CCCATTCACCCACTCACTGCACAGTTCTCCCAGAAACAGCTTCTTCTTGTATGATGTTTT	exon sense-overlapping	15.1923	12.9182	15.1038	14.5164	15.9567	13.6661	12.488	12.6006
0.0155448	13.1933	uc029uve.1	DQ691429	81	chr4	-	62221455	62221536	chr4:62221470-62221536	GTTTCCCGCACACAGACCTGTACTCTCCAGGATCCTCACAGCTAAATATTTCTGTGCTCC	intergenic	11.0049	7.28312	11.9947	11.6767	9.34317	6.74893	8.02975	7.07067
0.0155544	9.59355	NR_015604	E130112N10Rik	1353	chr6	+	125231275	125239934	chr6:125239869+125239934	GACAGCCAACGCATCACCTTTCATCTGTATATTCTCTTTATACTATAAAATTGGAACTCT	intronic antisense	7.19256	3.9305	6.50551	6.47963	8.59255	3.28174	3.84701	4.66274
0.0156146	13.991	ENSMUST00000165161	Gm17213	1360	chr3	-	69431008	69432368	chr3:69431022-69432368	AAGAACTGGCTGTCGCTGACATTACCACACCAGACTGTACTGTGTAAACCTCATTTTACT	intronic antisense	9.39462	5.58819	8.53677	8.42656	11.2205	5.64612	5.95698	5.16147
0.0157907	4.82633	AK089718	AK089718	2296	chr12	-	45669498	45671793	chr12:45669568-45670641	GTATTGCATGGTGTCTGCTTCCACAGCTGGCCTCTGTAATGGTGATGACCATTTAAAAAA	intergenic	8.67836	6.40743	9.1754	8.37927	8.48041	5.39896	6.84767	6.97565
0.0162958	3.04068	ENSMUST00000115902	AC087559.1	1386	chr4_GL456350_random	-	26555	27953	chr4_GL456350_random:26665-26718	CCAGGGCTCCCAACAGGGTCACACCTTTCATCTTGAGGATGCCTGTCCACACAGTCCCCG	intergenic	11.0642	9.45984	11.7321	11.1033	10.3573	9.41566	9.58428	9.37958
0.0163722	-2.45518	ENSMUST00000134838	Gm14230	450	chr2	-	156838471	156839800	chr2:156839430-156839534	AGGTGGCCGCATTTACTCGCTGGTCCCTGCCTTACCACGTGTGCCAGTGTCCTTTGGCCA	bidirectional	6.23435	7.53018	6.34057	6.0526	6.30988	7.28845	7.15221	8.14989
0.0164225	2.69717	ENSMUST00000132070	9030622O22Rik	559	chr2	-	147972829	148038270	chr2:148011290-148011355	GATGGCTTTCCCTACTCCATCGTGGCTAGAGCCTCTGCAAGGGCTGAAGCCCTTTGATCT	intergenic	8.27752	6.84607	8.08716	8.73935	8.00604	6.3127	7.2285	6.99701
0.0165179	-2.52361	uc011ysu.1	Rian	2644	chr12	+	109645846	109661711	chr12:109656818+109658052	TTCTATATTCTGTTTTCTTCGGAACAGATGCCTTCCTCACTGGTCACCAGGTTCAAGGTC	intergenic	3.57048	4.90597	3.88427	3.36783	3.45935	5.42865	4.88626	4.40299
0.0166164	12.5923	NR_024599	Gm11346	1148	chr13	-	24598124	24604767	chr13:24599056-24604629	AACACCATCACAAGCCGTGCCCACCCTGAATGGAGTTCTGTCTGACCCAGGAAGGTTCCA	intergenic	10.9417	7.2872	10.1357	10.1916	12.4977	6.30656	7.88345	7.6716
0.0166222	24.9009	NR_040521	4932412D23Rik	4105	chr16	-	42725701	42875587	chr16:42725715-42729360	GCATCATTCACTCGCTCCTCTTGACAGTACTTCACTTAACTCTGTAATAAACTATCTTTT	intergenic	10.6883	6.0502	9.7292	9.43211	12.9037	6.69258	6.03687	5.42116
0.0166783	5.67428	AK044581	AK044581	2672	chr2	-	181185043	181187714	chr2:181185060-181185766	GATTAACCACCAAATACCCACGCTTCCATCAGTAATTCTAGTAAACTCATTGGTTCACAA	natural antisense	7.63124	5.1268	6.79005	8.75524	7.34842	5.60514	4.94107	4.83419
0.0167123	3.96843	AK031104	AK031104	2951	chr11	+	87239246	87242196	chr11:87242083+87242196	GCAACATCTCTAGGCTTCACTCCCAGCACTATACAATTTTCTTTTAAAATAGTGTAGTTT	natural antisense	9.71415	7.72558	10.1993	9.54998	9.39312	6.89301	7.90763	8.37609
0.0167312	2.18686	ENSMUST00000167439	Jph3	2852	chr8	+	121730566	121794276	chr8:121794216+121794276	TGAAGCAAGGGAGACTTGGATTCCTCTGCTCCTTTACTTAATAAACGCATTTAAAACCTC	exon sense-overlapping	4.39868	3.26982	4.71286	4.20111	4.28207	2.97608	3.0944	3.73899
0.016733	2.74706	ENSMUST00000124527	Pnmt	245	chr11	+	98386711	98387482	chr11:98386871+98387392	TTTGCTACCGCTGCTCAGTGCCTGTGCCCACTTTGAGGACATCACCATGACAGACTTCTT	exon sense-overlapping	7.08045	5.62256	7.16543	6.46787	7.60806	5.35586	5.90971	5.60212
0.0172298	2.3752	ENSMUST00000122429	Gm11871	1061	chr4	-	21009879	21010940	chr4:21009893-21010940	TAGCCTGCCTTACTTGAAAACCTACTAGAGAAAAGAAGCAAAGCAAAGCAAAATGATGAT	intergenic	4.04825	2.8002	3.7751	4.28963	4.08001	2.6333	3.34849	2.41882
0.0173921	8.67873	ENSMUST00000148296	Ggt7	874	chr2	-	155495952	155503133	chr2:155502880-155503019	TGAGCTCAGAGCCAGTCACTTAGCTCTCATCCACCTGACCCATCAAGTCCAGTCTTGGCA	exon sense-overlapping	10.2795	7.16199	10.418	9.06623	11.3542	8.04433	6.71763	6.724
0.0175665	3.47759	NR_038082	Six3os1	5352	chr17	-	85609089	85618396	chr17:85613009-85613200	AACTCCTCCCTGGCGTGAGTACGGGGTGGTTATCAAGATCTCCTTCTCCTTCCTGACCCT	intergenic	10.9536	9.15555	11.7227	10.7982	10.3401	9.31513	8.72485	9.42668
0.0176028	3.84849	ENSMUST00000152115	Pttg1	954	chr11	-	43420277	43425981	chr11:43421233-43422892	AGAAATAGAAAAGTTCTTCCCTTTCAATCCTCTAGAGTTTTGACCTGCCTGAGGAGCACC	exon sense-overlapping	5.99173	4.04744	6.62545	6.21793	5.1318	4.05526	4.43214	3.6549
0.0176034	-116.154	AK082007	AK082007	3030	chr6	-	148915214	148920535	chr6:148915317-148915445	GAAAAGTGCAATGTGAATAAGCCAGCAACCATTGACAGCAGCTTCATACTTGCCAGCATA	intergenic	4.05932	10.9192	2.42196	2.32252	7.43348	11.8989	10.2281	10.6307
0.0176614	3.40157	NR_045455	C330013F16Rik	3511	chrX	-	139240225	139356770	chrX:139240883-139241489	ATGTCTACTATCTCTGGCTCTTACCATCAGTCTACTCTGTATTTTGATTTTGTGCCAATA	intronic antisense	6.85445	5.08824	7.24517	7.32564	5.99252	5.36874	4.95222	4.94377
0.0177195	-2.65903	NR_027770	Deaf1	2026	chr7	-	141297175	141338783	chr7:141324472-141324616	GGAGTCTGCCATGTCTTGATCGACAAGGAGGTGTCCTAGACCTATGGGACTTGCAGCTTC	exon sense-overlapping	3.57362	4.98452	3.28829	4.13559	3.29697	5.09946	5.31209	4.542
0.0183225	-8.99267	ENSMUST00000150540	Gm6117	1333	chr6	+	31574966	31576723	chr6:31576520+31576723	GAAATGGAGAGCGCACCCTGATTACACAGAAGGCCATAAAATGAACATGCTGCACATAAA	intergenic	3.17843	6.34718	2.42196	3.58595	3.52738	4.89032	6.96733	7.18389
0.0184525	-258.862	ENSMUST00000130671	Abcc1	4945	chr16	+	14361557	14473902	chr16:14457969+14459023	AAAGCACCTGCAGAGTGGGGATACCAGCCAGCAACACAGCAGCATAGCCGAACTGCAGAA	exon sense-overlapping	4.4418	12.4578	2.42196	2.73934	8.16411	14.2841	11.1551	11.9343
0.0184727	18.6552	mouselincRNA1077-	mouselincRNA1077	6475	chr4	-	9049928	9056403	chr4:9049929-9049988	GTATCACACTTGCATGTGCCGCACCATTGGACATCACTAATCTTAGCCAACTCAGAAGAA	intergenic	7.89991	3.67841	5.9378	8.39793	9.36401	2.896	4.28738	3.85185
0.0184757	4.61104	AK157259	AK157259	1346	chr5	-	118561756	118563101	chr5:118561770-118562683	TTTACCACCAAATGTCACTGCCACCGCCAGGAAAGAGTTGCTGGAGCTCTATACATTTTT	intronic antisense	7.82111	5.61601	7.75965	7.55074	8.15292	6.62944	5.46431	4.7543
0.0184918	2.0724	mouselincRNA0599-	mouselincRNA0599	14100	chr15	-	97581841	97595941	chr15:97581964-97582023	ATTCTCTTTCCTTAGCAACTAATGGATTCTCTCCTCAGTATGGCAACGGATTTCCTCAGA	intergenic	5.9919	4.9406	5.8257	5.8525	6.2975	5.06301	5.25838	4.50039
0.0185872	2.84411	BB729596	mouselincRNA0883	476	chr2	+	94208795	94209273	chr2:94208893+94208953	GCTCCATGTCCACATTTGTTAAGGAGTTTTACTTTGTAGCACTTTGTTGCAGGAAATGAT	intergenic	4.66342	3.15544	4.65298	4.61035	4.72694	3.29106	3.75646	2.41882
0.0186588	2.88223	ENSMUST00000126279	Gm5938	640	chrX	+	78126831	78129470	chrX:78126929+78127040	CTCCTGTCTCTGTACAATACCTTCTTGAATGCATTCTAACACTTGAAGATCTTTAATATG	exon sense-overlapping	9.10298	7.57579	8.92283	9.30237	9.08373	8.12366	7.76685	6.83687
0.0187799	5.99817	ENSMUST00000124257	Coq6	2851	chr12	+	84361995	84373796	chr12:84371246+84371403	TTATCGGGCTCTGTTCCAGGAATGCACTGCTTCCTTCACTCAGTTTCCATTGCTTGAAAA	exon sense-overlapping	9.10156	6.51704	9.65616	8.26004	9.38848	7.5365	6.21905	5.79556
0.0188412	6.39673	ENSMUST00000162259	9330154K18Rik	2641	chr15	-	57717803	57737822	chr15:57718038-57719472	TCTTTATCCCTTCAGTTCTCCAACACAGCGTTAGAAATGGTCTGGAAACACGAGGACTGA	intronic antisense	7.24116	4.56383	6.52304	6.83123	8.36923	5.32288	4.44202	3.92659
0.0189358	-18.1067	NR_030699	A630072M18Rik	5410	chr5	+	20950988	20956398	chr5:20956335+20956398	CCCAGTGCTAGGATTAAAGGCAACCAGACCCAGCAAATGTAATAAAAAATGCTTTTAAAC	natural antisense	5.24073	9.41918	4.4946	3.89576	7.33184	9.91248	8.93572	9.40935
0.0189768	-363.856	NR_045930	1700092K14Rik	395	chr11	+	114198257	114199199	chr11:114199137+114199199	ATATTGAGCACAACCAGCAACCGCGAGACTGGAGGAGGCCAATAAATAAGAAGTTACTGA	intergenic	4.51316	13.0204	2.42196	2.32252	8.79499	14.0739	11.8697	13.1176
0.019178	2.78187	AK082735	AK082735	2038	chr8	-	69132673	69134711	chr8:69132784-69134711	GAAGACTACGTACACAGTTCTTTTTCTCTTCCTTGTTTCTGGTTTGCTTTGCTCTTGATG	intergenic	7.77975	6.30369	7.95647	7.76806	7.61471	7.02661	5.76205	6.12242
0.0192072	3.37873	CK620017	mouselincRNA1031	497	chr3	+	95696484	95696981	chr3:95696776+95696981	AATAGAGCAAAAAGGGACCATGTCTGCCCCGGTGCTGGCTAGATCTTATTTGCTTACTTA	intergenic	4.77758	3.0211	5.52415	4.47324	4.33534	2.62979	2.89198	3.54152
0.019236	2.27461	humanlincRNA1119+	humanlincRNA1119	6659	chr1	+	118266814	118273473	chr1:118273347+118273406	TGCTTTATAGGTAAGCTCTGTCCTTTCCTGCCCCTTCCTTTGCTTTGAGGATATTTCTGG	intergenic	13.9905	12.8048	14.3524	13.4005	14.2185	12.9294	12.6157	12.8694
0.0192862	14.1178	TCONS_00022963	XLOC_017275	1208	chr4	-	31829403	31832026	chr4:31829433-31830589	CCTGTACACATATGCAGGCTTACATACACACTTGCTAGTTTCATTCAAAGATTTAAAAGT	intergenic	7.63136	3.81192	6.05495	7.48903	9.3501	4.34419	3.87178	3.21979
0.0193669	-4.04623	ENSMUST00000129059	2610206C17Rik	1655	chr7	+	84689639	84776549	chr7:84776486+84776549	ATGAATTGTAGACCCTTGCATGCTGGATTTCTGCAGAATAAATGCTCTTTCCTTTTGTAT	intergenic	4.39648	6.41306	4.78894	4.41578	3.98473	5.59592	6.38664	7.25662
0.0194688	36.9032	AK089741	AK089741	734	chr8	-	68892361	68893093	chr8:68892416-68893093	ACTCTGATTCTTTCCTATTCTTTCCCACTTCCAGGGCAAATGTGAGTATACCAGGGAGAG	natural antisense	12.138	6.93231	13.5092	12.5623	10.3424	8.83783	6.55424	5.40486
0.0195569	2.27468	ENSMUST00000142456	Hdhd2	1853	chr18	+	76930125	76971449	chr18:76954533+76954628	AACTGTGGCATCCTCAGCTCTTGTAACAGGAGCAATAAAACACTGGCAGAGCACAGTAAA	exon sense-overlapping	6.77187	5.58621	6.59018	7.05203	6.67342	5.02861	5.81497	5.91505
0.0196164	21.8196	ENSMUST00000117538	Gm11996	915	chr11	+	10239336	10240251	chr11:10239457+10240251	TTTCTTGTCATCATCAGGAAGCTGATCACCATCTTCTAGAGGCAAGATCTTGCTAACATC	intergenic	7.18047	2.73291	6.24785	5.77874	9.51481	2.53893	2.74805	2.91175
0.0198361	2.25269	AK086128	AK086128	2974	chr13	-	54309904	54327867	chr13:54309924-54310149	TCTGCTCTTTCTGTTTCTTCTGCCCCTGGTGCTGCATGTTTGCCCTTAGAATATACAGAA	intergenic	11.5403	10.3686	11.4255	11.6696	11.5257	9.80936	10.8537	10.4427
0.0199079	3.6891	AK149388	AK149388	2401	chr8	-	115661635	115664036	chr8:115661649-115663182	GTATGAGCCAAATAAACACTTTTCTCTCTAAGTTGCTTTTGGTCTTTGTCTTATCACAGC	intergenic	6.09317	4.2099	6.68479	5.92468	5.67005	3.42038	4.70207	4.50726
0.0202447	2.38719	TCONS_00032562	XLOC_024655	510	chr8	-	111748863	111752570	chr8:111748877-111749066	TGTGGTCTCTGCTCCTTCACAGCATGGGGTTTTCTTGGAATGCGTTTTTGTGTTCTTCCC	intergenic	8.25738	7.00207	8.21472	8.67591	7.88151	6.80907	7.48867	6.70847
0.0203206	-3.72435	uc007seb.1	EF651816	443	chr14	-	7329377	7594633	chr14:7329378-7471046	AAGAGGTTCTCTGAGGAGGCCAGCAAGAACATCTGTGCCTCAAGTGCCAAGGAGCAGCAG	exon sense-overlapping	3.41979	5.31678	2.42196	3.93947	3.89793	5.13111	5.35065	5.46857
0.0203294	3.03959	AK007005	AK007005	322	chr15	+	73249542	73264120	chr15:73264003+73264120	ATTGGTTCCAGTCTACTTCCTGATGCTACAGACAGAGCTACTTCCACTACCGTTCCTTTT	intronic antisense	8.32231	6.71843	9.16878	7.90955	7.8886	6.64385	6.8722	6.63924
0.0203771	16.3346	ENSMUST00000119334	Gm14182	210	chr11	-	99662892	99663102	chr11:99662907-99663102	ATACCCAGCATACGGCTGAGTCTTCTGCCATACCACTTACCGCTGTCCAACCTATGTCAT	intergenic	9.14904	5.11918	8.5661	7.82324	11.0578	4.26452	5.84977	5.24326
0.0206602	3.2976	uc008vuo.1	Ptchd2	8631	chr4	-	148236856	148287965	chr4:148252771-148254234	CTCCTTCCAGTAGGGCTGCTTCAGGCGGCGAGCCCCTCCCGCAAGTGGATGGTGACGGCC	exon sense-overlapping	9.10105	7.37963	8.80997	8.57937	9.91381	7.78734	7.288	7.06356
0.0206976	3.6986	uc.10-	uc.10	275	chr4	+	148708467	148708742	chr4:148708648+148708707	GCATCTCCTAATGGCCTCTGCTCCTCTACACTCAATTTAAACACAATTTAAAAACTATAA	intergenic	12.5505	10.6635	12.625	12.5137	12.5127	9.69887	11.4197	10.8719
0.0208752	-5.18467	AK133114	AK133114	1791	chr17	+	21819925	21821717	chr17:21821599+21821659	TGCTCTCTTCTAAACTCAACAGGCTGGAGGAATATACAGCACATATGCATATATTCGGGC	natural antisense	4.05254	6.42679	4.28466	3.96799	3.90496	5.23991	6.64763	7.39283
0.0209203	40.8007	AK043290	AK043290	449	chr15	+	8792375	8864487	chr15:8864306+8864487	TTGGCAGTTTAGACCACACCATATTCTTGCAGAAGATCCTCGTTCAACTCCTATGCCTGT	intergenic	12.1079	6.75736	11.4022	11.6576	13.2638	4.12191	8.32326	7.8269
0.0210166	5.28458	ENSMUST00000149708	Ipcef1	631	chr10	-	6919914	6980534	chr10:6920038-6937100	AAAGGATGAAGGCTGCACAGTGGGCATCTTCTTCTTCACCTAAACGGAGAGAAACATCAT	exon sense-overlapping	5.70954	3.30775	6.25373	5.09499	5.7799	4.33434	3.1701	2.41882
0.0210166	5.28458	ENSMUST00000149708	Ipcef1	631	chr10	-	6919914	6980534	chr10:6920038-6937100	AAAGGATGAAGGCTGCACAGTGGGCATCTTCTTCTTCACCTAAACGGAGAGAAACATCAT	natural antisense	5.70954	3.30775	6.25373	5.09499	5.7799	4.33434	3.1701	2.41882
0.0210332	-2.28971	uc029vuu.1	TCR-beta chain	152	chr6	+	41533105	41543271	chr6:41533137+41533200	TTCCAGCCCTCAAGGGGTAGACCTATGGGAGGGTCCTTTTTTGTATAAAGCTGTAACATT	intergenic	7.08764	8.2828	7.06136	7.63212	6.56944	8.41783	8.35072	8.07987
0.0210429	2.88954	ENSMUST00000121380	Gm12297	974	chr11	+	66563606	66564580	chr11:66564396+66564580	GAGCCACACTGAGGACCAAATTGTCTCCTGCATATTTTAATAGTGACTCCCAATCTTTCA	intergenic	5.40604	3.8752	5.77638	5.82353	4.61821	3.73058	3.76057	4.13445
0.021164	3.91279	ENSMUST00000118505	Gm6645	2726	chrX	-	154971206	154974721	chrX:154973475-154974313	TACAGAGGCTTCATCTGTCTTTTTCCTAGCTGCCTTTCTCTCGTATACTAAGTCAAAAGG	intergenic	8.98602	7.01783	8.7195	8.85113	9.38744	7.76925	7.19753	6.0867
0.0211901	29.9184	mouselincRNA0757+	mouselincRNA0757	26627	chr18	+	38084675	38111302	chr18:38111238+38111297	CATCTCTCAACATCACACCAGAGGTAAGGTCCTGAATCTAATAGCAAGGCAAATTGGGCT	intergenic	10.2624	5.35949	8.6634	9.61852	12.5054	4.80272	6.68159	4.59416
0.0212014	6.06027	NR_045416	4930513D17Rik	1202	chr5	-	39461748	39603574	chr5:39461766-39462297	AGTGTGCCTCCCTCTGGTAGACAATTGCCTATCTTTGTCTTATGTTAATTACACTTTCAA	intergenic	11.9443	9.34489	12.5768	12.099	11.157	8.21549	10.0443	9.7749
0.0213216	4.09878	AK085568	AK085568	855	chr6	+	24398873	24399728	chr6:24399588+24399728	CCCCTTCTGTCTCTCATTGGAACATAAAGATGCTTCTAAGGGAAAATAATAAAATAGAGT	intergenic	8.94811	6.91292	8.32878	9.18541	9.33014	7.37808	7.36263	5.99805
0.021339	7.65369	AK005859	AK005859	271	chr7	+	78847253	78847523	chr7:78847431+78847523	ATACTGGTGGAAGATGGATTATACATGCACCATGTCACTGCGTTTTCCATGCTCGTGGTT	bidirectional	7.9005	4.96435	9.05433	7.7302	6.91697	3.98771	5.25747	5.64786
0.0213909	4.33418	ENSMUST00000169262	Gm4675	388	chr14	+	118253715	118254258	chr14:118253855+118254023	TATGTGTGCTGACTGATAGAGAAAGAGTCTCCAGGTCTCTCTGCACTTCCTCAGAGTTTA	intergenic	11.1204	9.00465	11.8884	10.035	11.4379	8.92283	8.80541	9.2857
0.0214416	2.11363	uc007qgo.1	A330076C08Rik	2284	chr13	-	44188548	44216487	chr13:44188566-44190463	TTCCTACCCCTGTCTTCTCCCCATGAAGAAGATCTGGGAGCTGAAATAAACCCTTTTCTT	intergenic	10.7337	9.65402	10.891	10.8122	10.498	9.14211	10.0524	9.76757
0.0216363	-2.99126	ENSMUST00000146475	Trpc3	2811	chr3	-	36669202	36690167	chr3:36669316-36670871	TTTGCAAACTCTCAGTGTGTCTTGGTGGAGCTCTGTCCTCAGGGTAACAATCTTGCTAAT	exon sense-overlapping	5.69812	7.27888	5.78601	6.00963	5.29872	6.76312	7.05835	8.01516
0.0217121	-3.35839	AK172647	AK172647	2952	chr12	-	116290764	116293717	chr12:116291307-116292438	GCAGCCTGAGCTACAAAGTAAGGCCACCTCAAAAGGAAATGAAAACACTTTTTAAAATTA	intronic antisense	4.00822	5.75599	4.32219	4.08562	3.61684	4.8992	6.26963	6.09913
0.021723	30.1815	AK039541	AK039541	3890	chr5	-	74172160	74176049	chr5:74172229-74174194	AAGGGTGATTAGAGCCATCCCAGGCCATCTAGGGAAACTGAGTCAGCTGAATTTAAAACA	intergenic	7.79602	2.88043	9.609	8.56059	5.21848	3.23846	2.98401	2.41882
0.0217394	30.0194	AK047892	AK047892	1623	chr9	-	68882847	68884461	chr9:68882996-68884461	TAGACTTACTGTATCCCACCACCAAGGACAGCTCATGTTTTCTCTTTGCTTGAAGTGCTG	intronic antisense	12.0936	7.18574	13.741	12.9453	9.59447	7.59285	7.6547	6.30969
0.0217822	11.6467	NR_045009	Gm15987	1082	chr6	-	128952352	128975029	chr6:128952393-128953124	AATGATTTGGGTCAGTGATTTTTCTCCTTCCATCTTTGAGATTAACATGTGCTAGAGATA	intronic antisense	8.73927	5.19742	8.22098	8.12882	9.86801	6.71007	4.83093	4.05125
0.02192	8.95763	ENSMUST00000140725	Cd55	3133	chr1	-	130446660	130462731	chr1:130448831-130448885	GATGTCCCAGCTACAGAAATCCCACCAACACCTCAGAAAACCAACATAGCAATTGTCCCA	exon sense-overlapping	10.4783	7.31518	9.61908	9.78978	12.026	7.51469	7.87025	6.5606
0.0219213	9.3015	ENSMUST00000118716	Gm7790	1310	chrX	-	131172438	131173748	chrX:131172626-131173748	ATGACATTATGTAACCAACCCATCCAGTCTAGTGCTGTGCTTCATTTCTCTGCCTCAACG	intergenic	10.514	7.2965	9.84919	9.49352	12.1992	7.69665	7.34012	6.85273
0.0221955	-2.24495	ENSMUST00000131348	Fgf1	3983	chr18	-	38838674	38929404	chr18:38854967-38855043	TATGTTCCGCACTGCAGCTTTTGTGTCCAGCGTACTGATCGTTCTTTGGTTCAGTGCCCA	exon sense-overlapping	4.96741	6.13409	4.97502	4.91045	5.01676	5.50353	6.35382	6.54493
0.0222251	6.97985	ENSMUST00000137864	Mzt2	612	chr16	-	15848442	15862722	chr16:15862633-15862722	ATTCCTGCATCTGCTACTCTAAGATATCCGTGTCTCTTTAAGGGGTTTCAAGACGGTGAC	exon sense-overlapping	7.70384	4.90064	8.56773	8.3368	6.20699	5.19725	4.93281	4.57188
0.0222553	7.10417	ENSMUST00000133829	1700123O12Rik	588	chr4	-	10745713	10797795	chr4:10745728-10745985	ACATTGCTTTCTGTTATCACTCTTCATCCTGCTTCAACCCTTGCAGGACGAGAGGGATTA	intergenic	8.32796	5.49929	7.49393	7.75072	9.73923	5.65075	5.97046	4.87667
0.0224111	2.61313	AK047651	AK047651	1505	chr4	-	48427728	48429231	chr4:48427762-48429231	GTGAGCAGCCTGCCTTGTGTTACATAAATTAGTCAACTCTTATTAAAGATTTTGCAGTAA	intronic antisense	5.00391	3.61813	5.39274	4.69662	4.92236	2.97688	4.01464	3.86287
0.0224317	4.66416	TCONS_00008376	XLOC_006823	338	chr13	-	74522306	74522855	chr13:74522397-74522541	TTTAAACTAGAGGAGGGGATTAAACAGTTCTCTGTATCCTGCTTTGAGCGCTGCTGTTGG	intergenic	7.60733	5.38571	8.21852	6.51781	8.08565	5.83139	5.4605	4.86525
0.0229875	3.9085	ENSMUST00000151870	Heyl	623	chr4	+	123233852	123240659	chr4:123240599+123240659	TCATCCCCAACTGCCAAAGGGCTATTCTTAAGACAGAGTACATCACCATAAACTCTGAGC	exon sense-overlapping	6.48043	4.51382	6.23881	5.70101	7.50147	4.31327	4.48554	4.74264
0.0230755	3.64835	uc009hbe.1	AK045483	1743	chr7	+	49085137	49086981	chr7:49086714+49086981	AGATAAGGAGTTAGCAATGCTATGGACCTGTGTCCTCCTCCAACTAACTAGGATGCTGAA	intron sense-overlapping	7.28585	5.41861	8.09057	6.76833	6.99865	5.95433	4.83467	5.46681
0.0231154	4.92693	uc009cvm.1	AK029023	2536	chr6	-	88716423	88725860	chr6:88721778-88725783	TCTGCATTGACCAGGGTCCTACTCTCTAGCACCGTATGGCTTGGAACTCATAGATATTTA	natural antisense	6.40974	4.10905	7.08932	6.36353	5.77638	3.18057	4.97096	4.17563
0.0231586	26.3531	TCONS_00034293	XLOC_026147	764	chr9	-	110266829	110268081	chr9:110266843-110267382	ATATATAAAATCTCCCTTGTGTGGTTTGGTGTCTCCTAAGCTAACCTATTAGTAAGTCCT	intergenic	11.1962	6.47632	11.1761	10.3244	12.0882	4.31772	6.58575	8.52549
0.0232168	4.86575	AK156748	AK156748	3414	chr16	+	22540472	22543886	chr16:22543656+22543886	ATAGGAGATATGAAGGGGTGATGTCCTTGTCCCTCTTTCATAAGCCTACATGAATTTTTT	intronic antisense	8.25193	5.96927	9.18428	8.23096	7.34055	5.27673	6.20876	6.42232
0.0232396	2.81586	AK147050	AK147050	1809	chrX	+	151034029	151035834	chrX:151035771+151035834	TACAGGGCCTTTACCTTCCCACTGGCTTCTATGTGTTTGTTTGTTTTAAACTGTGTCTTC	intergenic	8.44875	6.95517	8.89252	8.3292	8.12452	6.26542	7.39055	7.20954
0.0233966	10.6505	AK085250	AK085250	2938	chr13	+	116309842	116312782	chr13:116312722+116312782	CCACATTATATTTAAAGTCAGACACAGATCCCTGAACATCATGAAACCACACCATTTTCC	bidirectional	10.2597	6.84684	10.0555	8.90401	11.8196	7.20879	7.36483	5.9669
0.0234797	5.01215	TCONS_00023245	XLOC_018076	511	chr4	-	152580816	152583720	chr4:152580830-152581204	TTCCTACCCTCTGATGTTAGCTGTCTTTCTCAATAAAGGCCCTGGTCAGTTTATCTCTAC	intergenic	8.10701	5.78158	8.30203	7.23979	8.77919	4.90601	6.50309	5.93563
0.0235802	11.0776	AK131835	AK131835	1431	chr5	-	124555660	124557090	chr5:124555758-124557090	TCTCTGCTTCCTGTTAAAGTCTTGAACTGTGAGTTCTCATCTTGCTCCTCAAGTCCCCAT	natural antisense	9.3905	5.92093	10.61	9.94176	7.61975	6.36132	6.19095	5.2105
0.0236712	5.74522	ENSMUST00000129783	Best4-ps	1380	chr4	+	117145256	117148637	chr4:117148502+117148637	CAAAACTTCGGCTGAGCGCATGATGCTTCCAGGACCTCGTACCTGCTGCACTTCCAAACG	intergenic	7.74102	5.21866	8.07195	6.8888	8.26232	6.19117	5.22873	4.23608
0.0236887	-6.36007	ENSMUST00000122837	Gm11520	630	chr11	+	95310428	95324496	chr11:95324413+95324496	GGATGCCATTAGCCTTGCTCCCAAGATCCATGCAACCAGCATCCCTGGCATTTAGCCTAC	bidirectional	10.9136	13.5826	11.5855	10.8257	10.3296	14.6436	12.3839	13.7204
0.0236999	-7.91743	CF983439	mouselincRNA1270	473	chr6	-	39317708	39318181	chr6:39317815-39318181	TGGAAGAGAAAGCCTTTATCCCAGCATCCAGCAACTAGGGCAGAAAGATCAGAAATCCAA	intergenic	11.4966	14.4816	11.77	10.6763	12.0434	15.7347	13.2112	14.499
0.0237241	5.41754	AK156239	AK156239	3113	chrX	+	25559342	25562456	chrX:25562340+25562456	TCCCTGTCCTGTGTGTGTTTTAAGGTATGCTGGATCATTTCTCTCCATAGTTGTTTATTT	natural antisense	10.6923	8.25471	11.1599	11.0374	9.87972	7.15171	8.82201	8.79041
0.0237833	18.2143	ENSMUST00000158256	7SK	203	chr9	-	29262412	29262615	chr9:29262426-29262615	CAGTCCCCAACATAACACACCTTGACTTCTGATTCTTAATCTTTACAATTGAAGCTAGTT	intron sense-overlapping	9.62581	5.43881	7.44488	10.1391	11.2934	5.88794	5.56034	4.86816
0.0239005	3.63262	ENSMUST00000144539	2610028E06Rik	573	chr4	-	125918574	125922417	chr4:125918757-125922076	GTTCTTTCAGGTGCTCAACTGAAGTGGGACCACCATCTCCAGAACTTCCAGAGGCAGGAA	intergenic	5.56786	3.70685	5.787	4.62605	6.29052	4.0637	3.47823	3.57861
0.0239019	5.96376	AK155570	AK155570	1535	chr6	+	29546603	29548136	chr6:29548076+29548136	TTAATGTTGCTTTGCTGAGGGCCTTGCCCTTGCCCTTTTCTTGAATAAAAATGTTGCTTG	intronic antisense	7.55243	4.97621	7.7564	6.78243	8.11847	3.77156	5.44297	5.71409
0.0239062	-6.58745	NR_040407	Gm16845	1454	chr9	+	22071001	22086131	chr9:22071169+22076249	CCTCGCCCAGGACTGCGACCCCACATTCCTGCTGCCGTGGGTAGTGGACGAAGATGCGCT	natural antisense	7.88552	10.6052	8.76209	8.11823	6.77625	9.82084	10.4704	11.5245
0.0240708	5.84791	uc009nwn.1	AK076318	3038	chr8	-	123744630	123754228	chr8:123744644-123747368	ACTCACAGTGATCTGCTTGCTTCTGCTTCTACAGTGCTCAGATTAAAAGCATTCTTCACC	intergenic	7.86151	5.31359	8.75166	8.16081	6.67206	4.63984	5.91055	5.39037
0.0241306	2.11693	AK089701	AK089701	996	chr6	-	43793094	43794090	chr6:43793114-43794090	TCTCTAGGAATCCTCCAGGCCCTTACTCCCAGGATTAAGACTATGAAAGATTCATGGACT	intergenic	9.72796	8.64598	9.48052	9.53721	10.1662	8.93298	8.77548	8.2295
0.0241979	4.14639	NR_033121	Gm10409	1990	chr14	+	3412613	3433857	chr14:3414211+3417383	CTTGGCGTATGGGCTGCTGGTGTACCACCATCATCCCCAACACTCCTGTTCAGAAGATGG	intergenic	11.8731	9.8212	11.8644	10.9135	12.8413	9.64754	9.66117	10.1549
0.0242062	2.20699	ENSMUST00000124940	1810062O18Rik	485	chr14	+	20565010	20570687	chr14:20567054+20570341	ATACAGCAAGCTCCTGTTCCTGGGCTCGCCTGACCACTTCTTCCTGTAGTTCATCCAATT	natural antisense	8.34778	7.20571	8.77489	8.42452	7.84394	7.35885	7.40328	6.85499
0.0242103	3.02489	NR_073433	1600023N17Rik	1008	chr5	-	45668700	45669708	chr5:45668745-45669708	ACACTCAATGTCTGTCTCTGACCTAAACATGCATGTACCACACATACAAGATAAATAAAA	bidirectional	5.92243	4.32555	6.26542	6.10766	5.39421	5.03642	4.1084	3.83183
0.0242508	-2.88864	ENSMUST00000144367	Pin4	530	chrX	+	102119568	102127666	chrX:102119660+102119730	ATCATAAGCCGGACAGCAGGGCCACCGGGAGCACCCTGAGCCGCTGTGGTTTATGTTTGG	exon sense-overlapping	5.51187	7.04226	5.97077	5.6514	4.91343	6.52527	7.03692	7.56458
0.0243427	31.5068	ENSMUST00000116160	Gm15108	803	chrX	+	148055248	148056743	chrX:148055478+148056196	TAGAACTAATAGCTCTACAGATAGACCACACCATGACCTCTTCAGACCACTTCATAACTA	intergenic	12.2651	7.28747	12.2326	11.311	13.2517	4.70556	8.37767	8.77919
0.024415	-2.34334	ENSMUST00000141678	1700061J23Rik	537	chr11	+	23152139	23166375	chr11:23166315+23166375	GAGCCAGCCTGAGCTATGTAACAAACCCAGTCACAAAGATACAATAAAGCAATCCTCTAG	intergenic	5.01864	6.24721	5.42317	4.88031	4.75245	5.74039	6.28696	6.71429
0.024442	2.03004	ENSMUST00000132577	Pak6	3248	chr2	+	118677262	118697236	chr2:118694454+118694514	CCTGTTCTCTCTGGTGCCACTCCTCTTCCTGGTCTCTACCTACTTCCTTTTCAACTCCAG	exon sense-overlapping	14.5105	13.489	14.5061	14.2841	14.7413	13.8183	13.6693	12.9793
0.0245596	-3.45252	ENSMUST00000133571	Soga1	674	chr2	-	157037049	157040239	chr2:157037063-157037169	GGTGGCCCTTGGAGGAGGATGGTATAGGTTTTAAGCATTTAAACTTCTGACAGCCAAGGC	exon sense-overlapping	5.7735	7.56116	6.11813	6.04345	5.15893	6.76946	8.10253	7.81148
0.0247329	-4.45967	ENSMUST00000119203	Gm5759	811	chrX	-	88897695	88898506	chrX:88897712-88898506	GTGGCTCATATTGCCAAGCTGGAAAAGACAAAGGTTAAAGAACTCTCCACTAAATTGGGT	intergenic	6.45345	8.61039	5.9477	7.26555	6.14711	7.78179	8.68537	9.36401
0.0250268	7.4839	ENSMUST00000116315	Gm14385	876	chr2	-	174484700	174485576	chr2:174484796-174485576	TGACTCAAAGTCAAGGTCTGGCTCAACACAGTCACACTCTTACTCTAAGTTCTTCAGCAG	intergenic	7.06134	4.15755	7.64127	7.13306	6.40969	5.6514	3.53334	3.28791
0.0250625	7.50733	uc.417-	uc.417	222	chr11	+	96292296	96292518	chr11:96292455+96292514	TTATCATTTCCCTGGTGGTTATAATGCAGCATTCTTTTGGACACCACACCTAGGTCGGAG	intergenic	6.07454	3.16625	6.17091	4.74202	7.31071	3.608	3.47192	2.41882
0.0250959	9.94815	AK018904	AK018904	433	chr17	-	32634701	32635134	chr17:32634719-32635103	ATCACCACAAGCCATCTGGTCTCACCTGGGCCCGGCAGAAAAGGGAATAAAAGCCAGAGG	natural antisense	8.69425	5.37982	7.55323	8.07195	10.4576	5.52532	5.84446	4.76968
0.0251817	15.5865	ENSMUST00000130256	B930095G15Rik	2792	chr14	+	121248705	121251497	chr14:121251434+121251497	CCCTGTGTTTCTTCTGTCTTTCCTATGTATGCCTCTAGAACTAACACATTCTGAGTATGT	intron sense-overlapping	11.9679	8.00564	11.89	11.5774	12.4363	5.82088	9.4199	8.77616
0.0252507	-18.5183	AK080990	AK080990	2043	chr14	-	60689998	60692035	chr14:60690024-60690939	CTCGGCCTTCATAGGATGGCTCAAATGTCATGGCCCTTCTATTTCCAATAAATAAATTAA	natural antisense	5.21141	9.42228	5.21486	6.11387	4.3055	7.34585	9.88595	11.0351
0.0254683	8.33732	TCONS_00002389	XLOC_002313	1002	chr10	-	50284494	50286417	chr10:50284524-50285219	GAACTCCCTTGTTCTTCACTTACTAATTCTACATAGCTTCATTCATCACACATATTGTAG	intergenic	11.2035	8.14388	9.97592	11.1849	12.4496	8.35305	8.9127	7.16588
0.0254993	3.75871	ENSMUST00000173598	Chadl	3278	chr15	-	81678295	81694028	chr15:81678328-81678756	TTAAACACACAGAGACCCATCTGCCTCTACATTTCAAGTCCTGGAATTAAAGGCCTGTGC	exon sense-overlapping	8.44635	6.53611	8.06848	7.75207	9.51849	6.37367	6.59933	6.63532
0.0254993	3.75871	ENSMUST00000173598	Chadl	3278	chr15	-	81678295	81694028	chr15:81678328-81678756	TTAAACACACAGAGACCCATCTGCCTCTACATTTCAAGTCCTGGAATTAAAGGCCTGTGC	natural antisense	8.44635	6.53611	8.06848	7.75207	9.51849	6.37367	6.59933	6.63532
0.0255151	2.46431	humanlincRNA1398-	humanlincRNA1398	13611	chr6	-	98829217	98842828	chr6:98829218-98829277	GATAATATATTCATGGCCCAAGTACTGCCCTTCCCTACCACTCTGGCCTTAGAGTTCTTT	intergenic	10.6132	9.31203	10.9435	9.88884	11.0073	9.45244	9.35034	9.13331
0.0259588	13.0402	ENSMUST00000177896	1700012B15Rik	2872	chr12	+	3235525	3250377	chr12:3236851+3237284	AAATGAGGTCACCACACCAACCACAAGTGATGTCACTTCCTGCTTTTTGGGAGCTTTATG	natural antisense	14.2144	10.5095	14.3809	13.8203	14.442	8.40881	11.4031	11.7165
0.0260076	3.31442	humanlincRNA0817+	humanlincRNA0817	6827	chr7	+	83914857	83921684	chr7:83921537+83921596	TTAATTCCCTTTCCAGTTGTCTCCAGCTCTTTGTTGACAAGGCAGCTGTTTTTGTGCTAT	intergenic	8.34953	6.62077	7.96985	8.17868	8.90007	6.83638	7.2053	5.82064
0.0260129	-76.2217	ENSMUST00000181817	Gm16619	1210	chr16	+	49800532	49804874	chr16:49804795+49804874	GAACACGCACAGCACTTCAATATGTCTTGTCAATTCCAATTTGGGGAATGCATATATTAA	intergenic	6.92302	13.1751	5.73944	7.11256	7.91706	16.5521	11.2091	11.7642
0.0260967	3.23275	ENSMUST00000175931	Mroh4	561	chr15	-	74631558	74636298	chr15:74631577-74631684	TCAAAAAGATCCTCTCCCCGTAGGAAGATCAGTTGCCCATTGCCCAGGAGGGAGCAGGAG	exon sense-overlapping	8.52966	6.8369	8.5893	8.84363	8.15604	6.05495	7.60672	6.84902
0.0262436	11.4072	AK133259	AK133259	2769	chr6	-	127807950	127810718	chr6:127807983-127810718	CCCTGTCCTGAAACACAATACTTGAGACTTTGATCAGTACAGGATTTAACAGAAGTCAAT	intergenic	6.78441	3.27254	5.38133	7.22664	7.74527	2.68327	4.71553	2.41882
0.0264095	4.09415	ENSMUST00000121653	Gm1335	386	chr2	-	93940298	93940878	chr2:93940313-93940568	GTCTGAGGTTGTGGGATGCTTCTGTTTGACGGTCGCCTTCTTCATCCTCTTCACCGTGTG	intergenic	9.89404	7.86047	10.4075	8.78892	10.4857	8.28084	7.68617	7.61442
0.0264639	2.92657	ENSMUST00000146336	A330102I10Rik	517	chr13	+	29014398	29015665	chr13:29015603+29015665	CACCTTCCCATTTAAACCGGGCATGAGCTGAATCTCTAATAAATTTTCAAGATAAAGTAA	intergenic	5.64983	4.10062	5.68341	6.1601	5.10599	4.26905	4.57412	3.4587
0.0264788	7.46887	ENSMUST00000125358	2610307P16Rik	824	chr13	-	28561483	28883456	chr13:28711130-28711208	GGCGGCGACGGTGGCGTCACCATCACCATCAGAGAAAAAGAAATATGCCTTTATGTCATG	intergenic	12.986	10.0851	13.1314	11.8072	14.0193	11.0187	9.11824	10.1183
0.0265428	-2.8557	ENSMUST00000162724	Gm16299	2766	chr19	-	53819353	53825128	chr19:53819503-53822082	ATATGAACTTCCAGATAAGCACTCTTTCCTACTCAGCACCATGGATATACAGACATGGAG	intronic antisense	6.47637	7.99022	6.48073	6.90944	6.03896	8.22467	8.46782	7.27818
0.0265595	2.24069	ENSMUST00000079964	4930473A02Rik	1401	chr2	-	130543790	130563749	chr2:130563677-130563691	CGGGAGCCTCCTGTCCTCGTCCCTGTTGGGCGGAGTGCTGTCTGGTCCAATGCACGTCCG	natural antisense	10.0193	8.85532	10.4829	10.1137	9.46121	8.53387	9.03851	8.99357
0.0265637	-3.87724	ENSMUST00000135990	Gm14104	356	chr2	-	132845998	132847256	chr2:132846035-132846173	TTTTGTTATAGATTTGAGCTTGAACCCAGGGCCTTGAATCCAGGTCGGGCAAGAACCAAA	natural antisense	4.67286	6.62789	3.80363	5.40805	4.80689	6.07211	6.61148	7.20007
0.026614	3.47749	ENSMUST00000131088	Avpr2	477	chrX	+	73892102	73893421	chrX:73892273+73893110	ACCACGTCTGCCTGCCTCAGCTCTTCATCTTTGCTCAACGTGATGTGGGAAATGGCAGTG	exon sense-overlapping	11.02	9.222	10.6032	10.8727	11.5842	8.37059	9.80705	9.48837
0.0269611	3.59476	mouselincRNA1011+	mouselincRNA1011	18375	chr3	+	79990223	80008598	chr3:80008423+80008482	ATTGCATAAAGAACTTTAAAAGTTAAACACCCACACCTCCTGCTGTTAGTTATGGATGAT	intergenic	11.2426	9.39669	11.2145	10.3327	12.1805	9.26941	9.35364	9.56701
0.0270448	2.23334	ENSMUST00000126231	4930455G09Rik	630	chr4	+	142017897	142028996	chr4:142028936+142028996	GCACCGTTGGCCGTTATCTTTGCTGTGTCTTTTATAGAATGTTCATAAATTCCAGGTTAT	intergenic	4.97558	3.81637	5.29303	5.31096	4.32275	3.84272	3.96625	3.64015
0.0271084	8.18195	AK141147	AK141147	3596	chr18	-	70474179	70477771	chr18:70474261-70476267	AGGAGATCTCCATCTCTGTTAACCTGTAAGGGAATAAAGTGAAAGTCGAATTATTTTGAT	natural antisense	6.24886	3.21641	6.34149	5.46271	6.94238	4.77542	2.45501	2.41882
0.0273278	17.0306	mouselincRNA0432-	mouselincRNA0432	31582	chr13	-	97801786	97833368	chr13:97807997-97808056	AAATACCTAAAATACCAACACCACATTCATGGGGCCTCATTAAAGAGAACCAGGGGCCAG	intergenic	12.26	8.16999	11.4517	11.6186	13.7099	6.25066	9.13508	9.12424
0.0273842	-2.57456	NR_045074	A330102I10Rik	848	chr13	+	29016254	29040336	chr13:29023727+29039942	TCCCTGAGAAGGGATGCTGTGTAACCAACCAGCCACCTCGTGCTTCTGCCACTGTTGCTT	intergenic	5.57115	6.93547	5.69753	5.28419	5.73171	7.36687	7.25142	6.18814
0.0276754	-2.19784	uc007tup.1	TCR-alpha chain	318	chr14	+	54181520	54220781	chr14:54181549+54220520	AAACTCATCTTTGGACTGGGGACAACTTTACAAGTGCAACCAGACATCCAGAACCCAGAA	intergenic	5.06166	6.19775	4.63127	5.18603	5.3677	6.68693	6.06002	5.8463
0.0279175	2.91556	humanlincRNA0459+	humanlincRNA0459	26606	chr6	+	147376374	147402980	chr6:147402921+147402980	CCTCTGCCTCAGTTTGTTTGTTTCCACATCAGTTTGTGATGTGGAAGTAATAACAGTATC	intergenic	8.82339	7.27961	8.89377	9.23685	8.33954	7.95539	7.22494	6.6585
0.0279274	2.86564	uc008wkw.1	4930420K17Rik	1300	chr5	+	9100736	9158080	chr5:9154382+9154443	ACCATGCTGACCCAAGATGACCCTGCTTACTAGGATACAATAACCTGGTGGAACAAACAA	exon sense-overlapping	7.5349	6.01604	7.29421	8.01786	7.29262	5.75865	6.76372	5.52575
0.027982	2.07987	ENSMUST00000099647	AI314831	213	chr2	-	105077894	105078107	chr2:105077952-105078107	TCAACCTCTGCACAATGTCAGCTCTCAGGGGACAGTCACATTGTATTTTGAGAGAGTCTT	intergenic	5.17951	4.12302	5.24073	5.21109	5.08672	3.88828	3.74398	4.7368
0.0282145	2.05359	ENSMUST00000155684	Gm13520	798	chr2	+	25607891	25631758	chr2:25609398+25609469	TTTGTGGGGACCCCTCCATGGCCCAGGGTTACCTCCTCATTTCTGGACAACGTTTGCATG	natural antisense	8.47654	7.43839	9.01961	8.16671	8.2433	7.1497	7.5574	7.60806
0.0283054	2.13696	ENSMUST00000173644	Dxo	956	chr17	+	34837081	34838359	chr17:34838165+34838225	CTCCCCTTCCACAGAGGTCGAGATCCCCTTCCTCTGCTGCTGCCTTCTCTTCTTGTGCAG	exon sense-overlapping	15.2722	14.1767	15.2275	15.0143	15.5749	14.2405	14.6304	13.6591
0.0283283	10.8352	AK089700	AK089700	3034	chr7	+	74635454	74638476	chr7:74638356+74638476	GGGTGTACAGATACTACCTCCATACACACATGCACATAATTAAAAACGAAATTTAAAGCA	intergenic	10.6124	7.17476	10.0524	9.84964	11.9352	8.60658	6.98963	5.92806
0.0284575	6.87914	ENSMUST00000123093	M6pr	2976	chr6	+	122308998	122316789	chr6:122314952+122315056	TAAAAATGGTTCCAGTAGCTTATTCCACACCATCATGCTACCCACTGTTGCCTCTGCTTT	exon sense-overlapping	10.7225	7.94025	10.0221	9.78557	12.3598	7.72367	8.11383	7.98326
0.0287106	-3.31539	TCONS_00009665	XLOC_007625	152	chr14	-	50937740	50939080	chr14:50937755-50937846	AATACTTTTTGCAGGAAGGAATGTCCAGGAAGGGAAGCTTATTGTCTAAACCCTCAGGCC	intergenic	2.9543	4.68347	2.42196	3.33077	3.11015	3.8095	5.05505	5.18586
0.0287235	2.38036	AK149209	AK149209	3743	chr5	+	35287337	35291081	chr5:35290600+35291081	TTCTGCCTCTCTTGTCAATCTGCACATGGCCCTGAGGAATACAGAATTCTGCATTAAGGT	intergenic	7.87215	6.62097	7.23357	8.09801	8.28487	6.86086	6.75044	6.25162
0.0288307	-2.19451	ENSMUST00000155414	Cep104	388	chr4	+	153989205	153990076	chr4:153990016+153990076	GCCTCCGACAGTTGCTCTCATGCTCCCCTAGTGCTCGAGAGACAAGTTCTGTGTAGACCT	exon sense-overlapping	8.21915	9.35304	8.20953	8.71469	7.73323	9.00086	9.42045	9.63782
0.0288357	-40.9421	ENSMUST00000118568	Gm11784	474	chr4	+	3386845	3388691	chr4:3387742+3387802	TGAACGAGTGGTAAAGATGAACAGGAGAAGACCAGCAACCTTGAGACTCAAGAACATCAG	intergenic	3.87939	9.2349	2.42196	2.32252	6.89369	10.2539	8.3829	9.06787
0.0288847	3.66428	NR_034153	Zfp414	1222	chr17	+	33629091	33631714	chr17:33629221+33629621	GTAGAGGATGGAGACAGTAGCTCGGTCTGCCCTTATCTCCCGTATCTTGCTGGTGACTCA	exon sense-overlapping	6.88316	5.00963	7.78372	6.54838	6.31736	4.42911	5.03413	5.56564
0.0290281	2.18311	CK384951	humanlincRNA0116	234	chr1	+	167928678	167928876	chr1:167928742+167928876	TTCAGTGTTTTGTGTGAATCCCACTTACCTATGCTATAACACACTGCCTGCCATGGTGGT	intergenic	5.65697	4.53059	5.21898	5.78083	5.97111	4.66729	4.88142	4.04306
0.0291158	-7.11803	ENSMUST00000126961	Gm15280	640	chrX	-	31347182	31347822	chrX:31347196-31347822	GTCGGGCTCTGGGGTGAGGAAGAGTTCAGTAATTTTTTATTCTTCACTATTTTCTCAGGT	intergenic	5.6669	8.49838	5.39086	6.21087	5.39896	6.94979	8.88671	9.65862
0.0291841	3.47495	NR_033225	Gm13375	1385	chr2	+	20968873	20970348	chr2:20970277+20970348	GGTGTGACTGCCCCTAACCAAATTAACCAATAGCCAGGGTGATAAATAATAAATAAATGA	intergenic	6.59667	4.79968	6.62668	7.40636	5.75697	4.2928	5.01241	5.09382
0.0292496	18.5288	AK146456	AK146456	729	chr4	-	108434585	108435312	chr4:108434602-108435312	AGGGTTTCCATTCAACCTCACCACATCACTGAGAGGAGCAAACTAAAAGTAAACATTTTG	intergenic	11.2671	7.05542	10.179	10.4091	13.2132	5.51505	8.25111	7.40012
0.0293598	12.9042	ENSMUST00000121207	Gm11848	973	chr4	-	17032687	17033660	chr4:17032701-17033660	AATATTATGAGACCTATCACACCACCACAGGCCATGATCACAAAGCAAACAAAGAAATAA	intergenic	12.5171	8.82733	11.8208	11.8482	13.8823	7.07492	9.65044	9.75663
0.0297012	-40.3504	ENSMUST00000144064	Oasl2	2020	chr5	+	114897741	114912226	chr5:114897867+114901239	GGTGGTGAAGGACCTATTTCCAGAGACTCAAAACCAGCACCGGCAATCTACGAGACTCTG	exon sense-overlapping	4.04492	9.37943	3.29315	2.90608	5.93554	11.8154	7.36687	8.95605
0.0297483	2.49516	AK140309	AK140309	2039	chr18	-	16585387	16587423	chr18:16585424-16586052	ACTGTTCTATGCCTCTCTGATTCTCATGATTCTTGCTAAGTTTTAGTCACAGATTTATAC	intergenic	7.24958	5.93045	7.04751	7.09757	7.60368	5.27713	6.50745	6.00677
0.0299121	2.08502	ENSMUST00000126009	Gm16008	810	chr4	-	156026296	156031622	chr4:156026641-156026886	AGAGGAAGTTGTCCCTCTACCTCCTTATCAGAGCTCCAGACTCAAAGATTTACCTACCAA	natural antisense	8.41833	7.35827	8.70155	8.11434	8.4391	6.88516	7.82939	7.36026
0.0299298	3.0913	uc009dug.1	4930417O13Rik	3458	chr6	+	125265475	125287286	chr6:125287181+125287286	CAGCTGTCTTTCATCCTGGCGTGCATACATTTATGACTTGTTTTATAACTAGAATCAAAC	natural antisense	5.20321	3.57499	5.20196	4.39828	6.00938	3.24725	3.76691	3.71082
0.0300706	-7.48736	ENSMUST00000181959	Gm26874	1817	chr19	-	57459571	57461553	chr19:57459648-57460005	ACACCAGCATTAGTGCCAGGCCAGCACACCAGTCAGTCCCAGGCCAGCACACCAGTCAGT	intronic antisense	10.8416	13.746	11.4047	10.5168	10.6032	15.2071	12.3154	13.7156
0.0301776	-2.61814	ENSMUST00000174057	Gm20527	511	chr17	-	35465454	35466482	chr17:35465468-35465942	TTTTTGCTTAATTTGAAGTGGGAAGATCAACTTCTGATCCTTTTCTTTGAGGTAGGAAGA	intergenic	3.06476	4.45331	3.08121	3.16608	2.94701	3.61961	4.89135	4.84897
0.0302397	-15.6554	uc008bcn.1	Rab40c	2900	chr17	-	25882113	25919556	chr17:25890214-25890511	AAATGACCTCTCCATGCCATTAAAATGCAGCTTAGCTATCTGTTTCACTAAAAAACAAAG	exon sense-overlapping	5.59003	9.55861	4.27253	4.94523	7.55233	8.24991	9.92693	10.499
0.0303062	8.28209	AK136357	AK136357	1066	chr18	+	9881522	9882587	chr18:9882356+9882587	ATGACTGTCTTAGCTACATTTCTTTATCTTGCCACGTAGCCCCTCTTCTCTTCCAGGTTT	intergenic	10.9426	7.89258	12.469	11.0032	9.3555	8.34923	7.68832	7.6402
0.0303951	3.98792	ENSMUST00000125374	Gm15055	395	chr6	+	52102948	52112532	chr6:52112425+52112532	CCATCATCTGAGTGCTGGGTTACGGTTGGGTGGCTATACCTGCCTCTCACCTGGGTCTTT	intergenic	6.22637	4.23073	6.25245	5.18308	7.24357	3.98629	4.31653	4.38937
0.0304178	-2.03369	ENSMUST00000146971	Stat3	1995	chr11	-	100894489	100898528	chr11:100894850-100895063	GGGTGCAGGCTGTCAGTGTCACTCTCTCATCCAAGTGAACAAATGTGTTCTTTTCAATAG	exon sense-overlapping	5.9495	6.97359	5.73371	6.18477	5.93002	6.41173	7.19111	7.31794
0.0305316	3.89563	ENSMUST00000151850	Bmp8b	1326	chr4	+	123119323	123132099	chr4:123132023+123132099	AATTTGTGCTTCTGTAAGTAACTACCCACCCATACTCCTGAGGCAACCACAATAAACTCA	exon sense-overlapping	10.0211	8.05927	9.62715	9.4315	11.0047	7.45636	8.61793	8.10353
0.0305316	3.89563	ENSMUST00000151850	Bmp8b	1326	chr4	+	123119323	123132099	chr4:123132023+123132099	AATTTGTGCTTCTGTAAGTAACTACCCACCCATACTCCTGAGGCAACCACAATAAACTCA	natural antisense	10.0211	8.05927	9.62715	9.4315	11.0047	7.45636	8.61793	8.10353
0.030598	-20.8536	mouselincRNA1098+	mouselincRNA1098	11050	chr4	+	56185625	56196675	chr4:56196496+56196555	GCTCTCTCAACACATTTCCTCATTTTGTAAAATAGCTTTTTAGGAAAATGCCACTTTCTC	intergenic	5.82038	10.2026	4.00007	5.07602	8.38507	10.3892	9.76671	10.4519
0.0306061	-7.60654	AK132468	mouselincRNA1140	2449	chr4	-	127341103	127354077	chr4:127341930-127342380	TTAGCACGTTCCCTGTATTGACACCCTGTTTCTCGGAAGTAGAAGCTCTTCTTACAACTG	exon sense-overlapping	7.2793	10.2065	5.54775	7.82651	8.46363	10.1009	10.069	10.4497
0.0306957	6.31551	AK132899	AK132899	1171	chr4	-	137992117	137993286	chr4:137992297-137993286	TAAAATTAGTGTCCTGTGTCCTGTGTGCTTGAGTTGCAAACGTTAGGACCCAAGTGCAGA	bidirectional	8.10711	5.44821	8.26885	8.14789	7.90459	3.85703	6.45889	6.02872
0.0307652	8.06166	AK145736	AK145736	3747	chr7	+	30831202	30869295	chr7:30869210+30869295	TCTATAGAGCAAGTTCTGGGACAGCTATGACTTCACAGGGAAACCCTTCCTTGAAAAGCA	natural antisense	8.85435	5.84327	10.2476	9.19961	7.11579	5.81298	5.87338	5.84345
0.0308348	6.48047	uc.457+	uc.457	211	chr16	-	18896450	18896661	chr16:18896468-18896527	ATTTTCATCCTTCTCGTCATCCTCCTGGAGGACTGGAGACATATTCCAGATCACAACCTT	natural antisense	8.58959	5.89349	7.86649	8.04305	9.85924	6.67531	6.10766	4.89751
0.0308569	2.03513	AK035884	AK035884	3703	chr10	-	13005342	13009052	chr10:13005387-13007815	AGTCATCCCAAAGCCCTCACATTTAACTCTGTCAGCTTTCAGATAGTAGAAAAACTCAGC	natural antisense	7.08943	6.06431	7.09021	7.45051	6.72756	6.10403	6.44868	5.64021
0.0308646	3.3039	NR_045788	Gm16291	2594	chr15	+	39797044	39812377	chr15:39812311+39812377	ATGTCTTCCTCTCCATGACAAGGACTCCCTAAAACTGTGAGCCAAAATAAATTCTCTCAC	intronic antisense	9.74123	8.01707	9.18106	9.79276	10.2499	8.45413	8.43455	7.16252
0.030897	4.61672	humanlincRNA2268-	humanlincRNA2268	30306	chr15	-	56418555	56448861	chr15:56418556-56418615	CCAGTCTGAATAAGTCTGCTCCAGTGCCCACACAGACAGTCTTTGGTCAATAGCTTTTTT	intergenic	8.54933	6.34246	8.68779	7.97168	8.98853	5.15786	6.72461	7.14493
0.0309084	6.89004	TCONS_00017318	XLOC_013140	364	chr2	+	92041877	92043294	chr2:92043230+92043294	TTTTCCATAGTCTACCATTTACACTGCTGCCACACCATCCACATTTTGGTAAACGTTTCT	intergenic	12.8557	10.0712	12.742	11.6915	14.1338	10.9655	9.34125	9.90691
0.0310253	3.32857	ENSMUST00000181148	C430039J16Rik	1033	chr13	+	97283181	97285934	chr13:97285874+97285934	AACTCGGCCTTTTCTCTCTTGTAAGCTTCCATCTACCTATAATAAAGTTCAGTCTAAAAC	intergenic	8.37463	6.63973	8.49731	8.64712	7.97947	7.43779	6.73895	5.74245
0.0310566	14.5272	ENSMUST00000181569	Gm26808	411	chr5	-	109922648	109923481	chr5:109923310-109923469	AGATCTACAGGTGGGCAGTAACCCTGTGCTGACCAGGTCTTGACTTCAGCCTGAGCTTCC	intergenic	6.71156	2.85087	8.47254	7.12761	4.53453	2.34496	3.18453	3.02314
0.0312109	-2.19627	AK148588	AK148588	933	chr7	-	139263471	139264404	chr7:139263660-139264404	TAGTAATAAATAAATCTTTGAGCAGAATCGAGTAGGACCAGAGTGGGGCCGGAGTTCAGT	intronic antisense	3.66413	4.79918	4.11317	3.85197	3.02725	4.60237	5.01739	4.77779
0.0312491	-15.133	ENSMUST00000120515	Gm16005	269	chr17	+	27522572	27522841	chr17:27522746+27522841	TGAGGCACCTAAAGATTGTCTACCGCAGACATGGATTCTGTGAAGGAACAACACCTAAAC	intergenic	8.04366	11.9633	7.41854	9.30369	7.40874	10.178	11.9778	13.734
0.0312495	15.4283	ENSMUST00000142642	Gm14154	579	chr2	-	151947272	151950641	chr2:151947286-151947422	GCATGCACCACGCCCATCTTTTCATGGGGGTTCTGGGAACAAGCTCTGTTTCTCAAGATG	intergenic	9.4791	5.53158	9.91381	8.93074	9.59274	7.81148	4.90601	3.87727
0.0312533	4.08694	AK141495	AK141495	3095	chr4	+	42723456	42726575	chr4:42726496+42726575	TTGTTAGGTTTCTCACACTCTATAGGATGCCCACACTCATGTGCATATAGGCGGCACTAA	intergenic	6.09603	4.06501	6.11504	5.29385	6.87921	4.77393	4.11441	3.30671
0.0312681	-2.34947	NR_027895	A930005H10Rik	973	chr3	-	115887147	115888120	chr3:115887214-115887763	GCACGAAGACCTGATTCTCCCTGTTCCCACTAAATTGATTTATTCTTTGCACCATATTAA	bidirectional	7.41965	8.65198	6.86971	7.79866	7.59057	9.15435	8.45948	8.34211
0.0313785	-2.2604	AK140196	AK140196	1904	chr9	+	8978438	8980340	chr9:8979709+8980340	TGGGGGGAGGGTATAGTTGACTTTGGGGATAGCGTTTGAAATGTAAATTAAGAATATATC	intergenic	3.94709	5.12367	4.1935	4.33954	3.30824	5.00661	4.91481	5.44959
0.0315025	2.95463	AK029232	AK029232	3387	chr4	+	101153381	101156767	chr4:101156627+101156767	CCTTCCCCTAAGAGCAGTAGGTCAGACCCACTGAAAAAGTCACTTCAGGTTGTGTTTTTT	natural antisense	6.61477	5.0518	6.04194	7.18466	6.61773	5.50003	5.29515	4.36022
0.0315444	15.3598	ENSMUST00000155508	Gm12333	2669	chr11	-	75036475	75039348	chr11:75036489-75039088	CTACACAACCATGGCTATTCCTAAGTCTTCACACCACAGGAGCAAGAATGACTGAAGAAC	natural antisense	8.21486	4.27378	8.44079	10.1215	6.08234	4.82174	3.70851	4.29108
0.0316157	15.5793	TCONS_00002166	XLOC_001650	390	chr10	+	41035158	41058572	chr10:41058347+41058572	TGAAATTCACCACATCTCAAAGCACCTGCACCTCCATCAGAGTAAGGAAGCACAAGACAT	intergenic	12.9183	8.95669	13.4847	12.3623	12.9078	11.2136	8.41507	7.24142
0.031748	2.42668	ENSMUST00000124006	Myh10	558	chr11	+	68811426	68813019	chr11:68811535+68811600	TAATCGGGAGTCACACTCACAGTTCTCATCCTATGCTCTGTGCTCGGCCCCTTCCTCGAG	exon sense-overlapping	8.91787	7.63889	8.91321	8.67467	9.16575	8.23705	7.71336	6.96627
0.0317493	-2.47674	AK161360	AK161360	1242	chr5	-	35390672	35391912	chr5:35390686-35390833	AAGACACCCAAAGCCCCTACACTCGGAGGTCTGTCCATGTGTTGCCATAAAGTGCTAATC	natural antisense	7.75277	9.06122	7.03078	8.15531	8.07224	8.70523	9.28704	9.19138
0.0317853	-13.49	AK079704	AK079704	2638	chr7	-	137936541	137939178	chr7:137936582-137939178	TGCTCTCAAAGCACACTCAGCTCTTTTTTATAACCCAGAACCTACCAAAGGGTGACACTG	intergenic	5.08963	8.84346	4.32455	5.67927	5.26509	6.69018	9.64288	10.1973
0.0320589	8.52172	BC030501	BC030501	1525	chr15	-	89462761	89464463	chr15:89463026-89463886	TTTGTTCACTGTGTCGCTCACAACCATCACCTCTTCTCTTTCTGTAGTTCTGCTTAAGGC	intergenic	10.5418	7.45064	10.7346	9.32129	11.5694	8.76961	7.18624	6.39608
0.0325219	8.43789	AK006872	AK006872	523	chr17	-	28951860	28952382	chr17:28951874-28952382	TGTGGCTTTTGTACTTAAGAAAGTTATCAGACCAGTTGATTACACCATCACAATGATTGC	bidirectional	5.43879	2.36191	5.76967	3.63996	6.90674	2.34496	2.32196	2.41882
0.0326645	5.58751	ENSMUST00000181778	Gm26878	1644	chr8	+	120880205	120882481	chr8:120882421+120882481	TGACTTCAGGGCTAAATCCTTCCCTTATAAGGTGTTTGAAATAAATGGCTTTTATTATGG	intergenic	5.19101	2.70881	6.34035	5.36285	3.86984	3.2845	2.42311	2.41882
0.0328117	2.77438	ENSMUST00000159838	4930448H16Rik	580	chr5	+	143227717	143234748	chr5:143234688+143234748	CTTTCTATGTGTGCCTTCTGGTGCTTTTAGAACTTTTATGCATTTGTTGTATGATCTGGC	intergenic	5.38654	3.91438	5.06527	5.6952	5.39916	3.84569	4.67738	3.22005
0.0328702	3.03857	ENSMUST00000164863	Gm20458	1369	chr2	+	164460966	164490760	chr2:164463354+164488241	ATGTCCTTCGTCCTCAACGCCCTCACCTGGGGCTGACATGGACCCAAATCCGAGAGCAGC	exon sense-overlapping	8.63354	7.03014	8.63147	8.85022	8.41892	6.08052	7.6778	7.33211
0.0328823	12.4941	humanlincRNA1812-	humanlincRNA1812	14052	chr11	-	57855436	57869488	chr11:57855530-57855589	TCTTTAAATGGGTCACTGACTTCCCACTGCTCTGGAATAAAGGTTGACATCACAGCCTGA	intergenic	8.6305	4.98732	10.3312	9.04798	6.5123	5.29954	5.02407	4.63836
0.0330522	2.89302	mouselincRNA1413-	mouselincRNA1413	12068	chr7	-	124716819	124728887	chr7:124716828-124716887	CCATGCCTCAAAATATATTTCCTCTGTTTGATGATTGCAAAATTCCCAGTAGTATACTGA	intergenic	10.7486	9.21607	11.2512	9.91248	11.0823	9.56965	8.78449	9.29408
0.033071	2.15973	AK133488	AK133488	1566	chr19	-	24670474	24672040	chr19:24671093-24672040	ATGAAACCTCCCTTAATAGTGAGCTGTTATTTCCCCTCCTCCTATCTCTTATTTGCTTCA	intergenic	12.3467	11.2359	12.2838	12.4496	12.3069	10.9677	11.9184	10.8216
0.0331288	2.31993	NR_028583	Gm11213	492	chr4	-	63596900	63605261	chr4:63605115-63605261	CCAGCTCTGTGACATCACAGTCTCCTGTCCACTCAGCCAGCAGGTGACAGAAGCTTAAAG	intergenic	7.11343	5.89935	6.92121	7.04293	7.37614	6.57276	5.75811	5.36717
0.0332438	-2.22617	ENSMUST00000125015	Ccl5	668	chr11	-	83528727	83530513	chr11:83528894-83529155	GGTCCCCTTTGGCAAATCTCTATCTCCAAAAATATTGACATTACAATTCATAACAGTAAC	exon sense-overlapping	13.5453	14.6998	13.4788	13.5635	13.5935	15.3428	14.0962	14.6605
0.033507	16.7318	ENSMUST00000136066	Ttll12	3575	chr15	-	83575118	83595157	chr15:83588656-83594948	AGCTGGAGCACGAGCATCTTCCTCATCGACCATGCCTGGACGTGCCGTGTGGAGCATGCA	exon sense-overlapping	9.76293	5.69841	9.63214	9.1863	10.4704	8.07195	5.00967	4.01363
0.0335181	4.33106	ENSMUST00000149963	Slc24a5	604	chr2	+	125080354	125083079	chr2:125080547+125080620	AGTGTCTTTTACATAGCTCTGCTGTATACACCTTGCCACCATCACCCATAGTAATCACTT	exon sense-overlapping	12.3779	10.2632	12.8619	11.719	12.553	11.2344	9.25864	10.2966
0.0335437	9.85631	uc008oii.1	Gtpbp5	557	chr2	+	180084548	180085902	chr2:180084566+180085379	ATGAAGGCCACCAACAGTGGCAGACATCCCAGGCATCATCCGAGGTGCACACCAGAACAA	exon sense-overlapping	9.36108	6.06003	10.7304	9.24349	8.1094	7.44526	5.62512	5.10971
0.0337416	-101.552	ENSMUST00000118070	Rpl35-ps1	372	chr2	-	66447035	66447407	chr2:66447169-66447407	CAAAAAGAAAACCTCAGGAAATTCTACAAGAGCAAGAAGTACAAGCCCCTGGACCTGCGA	intergenic	3.5853	10.2514	3.92778	3.49011	3.338	6.12962	11.6792	12.9453
0.0337533	7.34702	AK006642	AK006642	480	chr1	-	63248020	63248499	chr1:63248243-63248499	ATAGAAGAAAACACTCCTGCACTAAGGACGAATCCTGTCCACAATCTCTAAACACCGATC	intergenic	6.99015	4.11299	5.54066	6.97565	8.45413	3.61657	4.76027	3.96212
0.0337559	3.7402	AK041646	AK041646	490	chr3	+	131024302	131024791	chr3:131024678+131024741	CACTGAAGCAAGAAAAACCGCTACTGCCCTTCAGAAAGATTTTGACAGGACAGAATATTC	intergenic	5.67858	3.77546	5.24995	5.03458	6.75121	3.42776	4.28688	3.61175
0.0338758	-6.02224	ENSMUST00000132138	0610005C13Rik	671	chr7	-	45568219	45575157	chr7:45571136-45574412	TGATCAATGGACTCTCAAGCTCAGCAGTGGTGGCCCAGGACTTTAATTCTAGGACTCAGA	intronic antisense	3.36882	5.95912	3.728	3.19881	3.17966	4.39956	6.4512	7.02661
0.0339619	3.62556	ENSMUST00000143620	Tmem92	1381	chr11	-	94777763	94782500	chr11:94779015-94779255	AAATGACCGCTTTAGTGAGTCTCTTCTGTCCCAACTGCACTGAATTACAGCACGATGTCA	exon sense-overlapping	6.39167	4.53346	6.56578	5.33614	7.27307	4.27881	4.50709	4.81449
0.0340034	4.5198	CO433172	mouselincRNA1102	693	chr4	-	72106237	72106930	chr4:72106292-72106930	ATTACATGAGCAAATCACCGTGTCTTCATGCAGCCACATTTGGTTTTGATGGTTGACTTT	intergenic	6.29329	4.11703	6.00999	6.37427	6.49562	5.4075	3.79591	3.14767
0.0340697	-66.1402	ENSMUST00000120817	Gm7212	348	chrX	-	48302875	48303223	chrX:48303012-48303223	AACCAGACTGGAAAAGAAAACCTCAGGAAATTCTACAAGGGCAAGAAGTATGAGCCCCTG	intergenic	3.84487	9.89233	4.31866	3.68635	3.52961	13.2489	6.68479	9.74328
0.0343193	2.36676	ENSMUST00000135749	Gm13442	663	chr2	-	31961689	31962547	chr2:31961740-31962011	TTTGGCAACATTACCTCTGCTCTGACCAGAAACTGACTGAATGAATCAGCCATCTTCAGC	natural antisense	4.93864	3.69572	5.16644	5.45542	4.19406	3.68077	3.53442	3.87198
0.0343713	2.24298	ENSMUST00000139096	Exph5	2763	chr9	+	53341188	53355634	chr9:53355514+53355634	TGCATGATTGAACAACCCTCCTCTGACAAGAGATGGCAGTCACTATTTAAACATTTGCAC	exon sense-overlapping	6.45994	5.29452	6.47514	6.83045	6.07422	4.84816	5.85968	5.17571
0.0345361	-3.50872	ENSMUST00000144783	1700030C12Rik	555	chr11	+	23497756	23499661	chr11:23497758+23497818	CCGGGGCCCACCGCACCAGTGCCAGTTGTTCACGTTGGTCCCGTCCTCCCGCTCCTCCAC	natural antisense	8.38581	10.1968	9.17819	8.17937	7.79987	9.77392	9.81575	11.0006
0.0346129	-9.79509	NR_015455	BC064078	870	chr6	+	128993019	129006649	chr6:129006179+129006649	TTGTATCTTGTGATTCATGTAAAAGAGTTGTCTATGAGCTGTGGCCTGGGGCCGAGAACA	intergenic	3.7364	7.02846	3.87344	4.18753	3.14823	5.07602	7.63084	8.37851
0.034616	5.3858	ENSMUST00000133160	Gm11592	637	chr11	+	97280127	97282897	chr11:97282836+97282897	TCTCAAAGATCTGCCCATCTGTGCTTCCCAAGTGCTAGAATTAAAGTCCTAAACCACCGT	natural antisense	8.75658	6.32742	9.72815	9.10201	7.43958	5.66715	6.90597	6.40914
0.0349912	4.90126	BQ175416	mouselincRNA0715	590	chr17	+	56551416	56551990	chr17:56551434+56551605	TATTTGATAACACATTCAAAATGGCACCTCTGCACCTAGAGCCCGGAGTAGGAACATGAC	intergenic	9.55676	7.2636	10.4734	9.7309	8.46601	7.98438	7.3329	6.47353
0.035112	6.58429	uc007tcy.1	BC094917	1773	chr14	+	43275035	43306011	chr14:43275368+43299845	GATAATCCAGGATGAACACTGAATTCACCATCATTAAATCACAACATGAGAAGACAATGT	intergenic	8.70106	5.98203	7.81468	7.86277	10.4257	6.17854	5.90292	5.86465
0.0351591	40.5813	AK084583	humanlincRNA1632	2641	chr3	-	125216914	125219553	chr3:125217702-125219101	TTTGTCACTTGCACGGACACTTGCACTCTTTATGGCCTTGTTTTCATAGTTAGGGCCAAG	intergenic	12.782	7.43929	12.7152	12.565	13.0659	4.03947	9.09969	9.1787
0.0351605	2.91422	ENSMUST00000172791	Itga8	4948	chr2	-	12107478	12301892	chr2:12193270-12193411	AGCAGCAGAAATCCCTCCACTGCCAGGATTTTATGGTTTACCTTCGGACTCTGGCATAAG	exon sense-overlapping	8.12429	6.58117	7.95351	7.58498	8.83436	6.81132	6.9924	5.9398
0.0353364	2.76666	ENSMUST00000177503	Gm20615	705	chr16	+	20488787	20491147	chr16:20491086+20491147	TGGACACCCTGCTCTTCCTGGCCTCTTGTTCATCACCAACATAATCCTCTGGGGTACCTA	intergenic	14.4261	12.9579	13.9236	14.4333	14.9215	12.3085	13.5935	12.9718
0.0353665	-4.68889	ENSMUST00000121235	Gm12318	273	chr11	-	70762106	70762379	chr11:70762246-70762379	AAATCAACCAACACACCAAGTACACTTGCTCCTTCTGCGGCAAGACCAAGATGAGACAAA	intergenic	5.43181	7.66106	4.92657	5.38612	5.98276	6.53721	8.77	7.67598
0.0353707	2.74493	uc008dpp.2	2410091C18Rik	1542	chr17	+	78944894	78948052	chr17:78944914+78944976	AGTCTAACTAACTCTTCCCTTACCAGCGTGATGAAAGGAGGGAACATGTGGAAGTATGTC	exon sense-overlapping	5.82396	4.36719	6.15727	6.16418	5.15042	4.85029	4.49554	3.75574
0.0358591	16.4179	ENSMUST00000148060	Ubfd1	3300	chr7	+	122067207	122077632	chr7:122077520+122077632	GACATACCTTACATTTATGCCACTACCCATATATCCATCACCAGAATATGATAGTTGTAA	exon sense-overlapping	10.1259	6.08873	9.56016	8.37417	12.4434	7.02743	5.73588	5.50288
0.0358789	2.36346	ENSMUST00000114210	Ablim2	3042	chr5	+	35757930	35884465	chr5:35857940+35873169	AACCTCTCCAAAGAATGGCAGGGGACAGCCTCTACTCACAATGCCAACCTGGCCCCTTGT	exon sense-overlapping	5.5876	4.3467	5.31566	5.29615	6.151	4.41676	4.7973	3.82605
0.0359532	-11.9232	ENSMUST00000121867	Gm12412	328	chr4	-	45776881	45777209	chr4:45776985-45777209	CAAAAAGAAAACCTCAGGAAATCCTACAAGGGCAAGAAATACAAGCCCCTGAACCTGTGA	intergenic	3.67613	7.25183	3.37279	4.1624	3.4932	5.73513	6.57302	9.44734
0.0360301	-2.77486	NR_040393	D430036J16Rik	1732	chr9	+	81631929	81645156	chr9:81639174+81642546	ACTAAAGCAGCATTTCAAAGCAAAACTCCTGCAAGTACCATTTACAAGAAGGATCTACGC	natural antisense	3.57391	5.04633	3.52718	4.12609	3.06847	5.57531	5.20995	4.35373
0.0360964	-3.01984	AK156942	AK156942	3769	chr7	+	144452325	144456093	chr7:144456033+144456093	CAAACCAAACCAAACCACTGGGTACTGTAAAGAAACAATTTGCCTTTGCAGTTTAAAAGC	natural antisense	14.4283	16.0228	14.691	14.5089	14.0851	16.9708	15.4034	15.6942
0.0362114	3.37374	uc008bfd.1	AK043439	511	chr17	+	27007163	27008365	chr17:27008294+27008365	ATTGGTAGAGAGCCCTTGTTGGATTGGCTGGACCACAGGCTATAAGCCATCCTAATAAAT	intergenic	5.91023	4.15587	6.64251	5.52148	5.56669	3.29548	4.63817	4.53398
0.0362368	4.8754	uc007tsk.1	TCR-alpha chain	619	chr14	+	53517068	54220781	chr14:54191721+54220520	AAATTCTCACTCATCCCGAACATCCAGAACCCAGAACCTGCTGTGTACCAGTTAAAAGAT	intron sense-overlapping	10.5158	8.23033	9.53184	10.5251	11.4906	8.9374	8.42174	7.33184
0.0362547	2.71528	ENSMUST00000120453	Gm15194	434	chrX	-	160020289	160020723	chrX:160020306-160020723	TTATGAGGATGATTTGCCTGCCTCCATCAGTGGACATCTTGTAAACAGTACCTGGTAAAG	intronic antisense	8.84226	7.40116	8.37125	8.38507	9.77047	7.37664	7.45855	7.36829
0.0363942	-5.34016	ENSMUST00000140417	Ido2	3203	chr8	-	24531893	24554597	chr8:24553620-24553720	ACACCAGCTCCAGGTTCCGTTGCCTAGTTTCCAAAAATCAGCGGAAGGCAAGAAAAGAGG	intergenic	7.93278	10.3497	6.62276	8.09506	9.08051	10.1514	10.9683	9.92919
0.036401	4.6587	ENSMUST00000125180	Stoml2	902	chr4	-	43028025	43029837	chr4:43029080-43029278	TAACCTTTCTCTTTTCTCCCCAAATCTCTGACCTCTGATTTTTATGCACTGTGGCTACAG	exon sense-overlapping	11.8828	9.66289	10.9801	11.9737	12.6946	10.3127	10.035	8.64105
0.0365699	4.22341	ENSMUST00000151716	Mccc1	6751	chr3	-	35961726	35969111	chr3:35961841-35963584	TGTGATTGAAAACCTGCCTCATATAGGGTGAAGTCCTCGGTTCATTTACCATCACCACAA	exon sense-overlapping	5.31843	3.24002	5.30811	4.17518	6.47198	3.31763	3.01752	3.38491
0.0367404	-3.12979	ENSMUST00000155590	Gpr133	3665	chr5	+	129096756	129100503	chr5:129100428+129100503	AATCAAACCATGTCCTTTTGCAAGAGCAGGCAGTGCTATAACCACTGAGCAGTCTCTTCA	exon sense-overlapping	3.36454	5.01061	3.34615	3.70409	3.04339	4.02831	5.3574	5.64612
0.0367526	-2.00029	ENSMUST00000126170	Ppp1r3f	5727	chrX	-	7558601	7605381	chrX:7597293-7597537	TAGTACAAAGTCCATCTTTCCTTGGGCTTTCCTTTGGAAATTTTTTCCCTTTGGAAACAT	exon sense-overlapping	8.29429	9.2945	8.68705	8.39496	7.80085	9.67987	9.0965	9.10711
0.0367526	-2.00029	ENSMUST00000126170	Ppp1r3f	5727	chrX	-	7558601	7605381	chrX:7597293-7597537	TAGTACAAAGTCCATCTTTCCTTGGGCTTTCCTTTGGAAATTTTTTCCCTTTGGAAACAT	natural antisense	8.29429	9.2945	8.68705	8.39496	7.80085	9.67987	9.0965	9.10711
0.0368222	15.9911	ENSMUST00000144066	4930529M08Rik	2038	chr2	+	146047250	146215035	chr2:146047257+146077260	TCCAAGAAAGGTGAGTTTCGCCTTGAACCACACCAACAGAAAACTAACATTAGAACCGAA	intergenic	7.01911	3.01991	5.77623	5.77265	9.50846	2.96098	3.67994	2.41882
0.0369115	-15.9029	uc.292-	uc.292	217	chr19	-	41559055	41559272	chr19:41559056-41559115	GTGGGGAATCCCATAAATACTCTGAGCTTTGGAAACACTCATTTTTCCACTCATAACCAC	natural antisense	3.81091	7.80213	3.07395	4.014	4.34478	5.38922	8.52426	9.49291
0.0369347	24.0898	ENSMUST00000181751	Gm26825	2026	chr5	+	5781529	5783636	chr5:5783576+5783636	GCTGCGCTGACGACGAGACCACACGAATGCCCGGCAGCTGCCTCTGCGTTCAATGAGACC	intergenic	8.34668	3.75633	10.1746	9.43427	5.43113	3.33724	3.82467	4.10708
0.0369746	6.79847	BM945868	humanlincRNA2141	738	chr8	+	18804798	18805537	chr8:18805365+18805537	CATTTACATTTATTCTGTATCACTCACATGCACCAAGCCCCAAAGGTCAGCAGTACCTAG	intergenic	8.05181	5.2866	8.57584	8.10513	7.47447	6.72718	5.31342	3.81921
0.0371322	4.4713	ENSMUST00000119074	Gm16481	1227	chrX	+	13238326	13239553	chrX:13239043+13239553	TGGAATGAGCTGGAAGCATTTTCATGTTACAATAGGGCATCACCACTTACAGGAGCAGCT	intergenic	4.67185	2.51115	4.91198	3.35631	5.74725	2.6118	2.50285	2.41882
0.037163	44.1002	AK043255	AK043255	702	chr18	-	47761088	47789533	chr18:47761286-47761515	TTCCACAGGAAGGCCATACCACAGACAAGCTATATTGAATGTATTCTGGTGTTTGATTGT	intergenic	11.0233	5.56059	10.4651	10.0933	12.5115	2.34496	7.32892	7.00789
0.0371915	-24.5866	ENSMUST00000117208	Gm14886	2629	chrX	+	110604496	110607125	chrX:110606759+110607125	CTAGAGGCACTCCCAGTAGCACACAGAGCTCTCTAGATTATGATGGAAACATTAGACAAG	intergenic	6.27859	10.8984	4.12549	5.63925	9.07102	11.0266	10.2447	11.4239
0.0372409	6.93593	AK041658	AK041658	2245	chr11	+	59635492	59637736	chr11:59637488+59637736	GACAGCAACTCATTATCTCCCTTTAATGTCTTGCTATGCACTGTCTCTTTCGATGTTTAT	intergenic	7.65137	4.85728	6.4304	7.28685	9.23685	4.75877	5.54426	4.2688
0.0372532	2.1007	ENSMUST00000135516	Lpcat3	2373	chr6	+	124663026	124704370	chr6:124700156+124700240	GAGCCAAAATAAACCATACTGATGTCATGCTCCACAGAGCACGCCCTCATGTCTGCCCTC	exon sense-overlapping	5.21745	4.14658	5.63881	4.57536	5.43819	3.91146	4.32759	4.20069
0.0372532	2.1007	ENSMUST00000135516	Lpcat3	2373	chr6	+	124663026	124704370	chr6:124700156+124700240	GAGCCAAAATAAACCATACTGATGTCATGCTCCACAGAGCACGCCCTCATGTCTGCCCTC	natural antisense	5.21745	4.14658	5.63881	4.57536	5.43819	3.91146	4.32759	4.20069
0.0373532	4.33351	TCONS_00010790	TCONS_00010790	467	chr15	+	41347433	41359550	chr15:41359485+41359550	TTGCAGACATCCTGGCCTGGAGCAATGCCTGCTTCTGCCTGAATACTCACTCACCCAGGA	intergenic	7.60497	5.48943	8.55899	6.74278	7.51313	4.62269	5.74473	6.10087
0.0373691	2.27069	uc009ndp.1	Acd	2732	chr8	-	105695859	105701095	chr8:105695873-105695978	AGTTCTCCTCCTTGCCTCTTGAGGGATGAGAACATGTAACTGATAATTAGATCTATTCCC	exon sense-overlapping	9.35732	8.1742	9.1259	9.52874	9.41733	8.88835	7.95992	7.67432
0.0373691	2.27069	uc009ndp.1	Acd	2732	chr8	-	105695859	105701095	chr8:105695873-105695978	AGTTCTCCTCCTTGCCTCTTGAGGGATGAGAACATGTAACTGATAATTAGATCTATTCCC	natural antisense	9.35732	8.1742	9.1259	9.52874	9.41733	8.88835	7.95992	7.67432
0.0374413	4.17792	AK039188	AK039188	1517	chr11	+	54859989	54861505	chr11:54861440+54861505	AAGTCAGGAGCATCAAGAATTCAAGGACAGCCCTGGTCTAGACTATATGAGACTCTGTGT	natural antisense	6.55379	4.49101	6.76687	5.60085	7.29366	3.59509	5.01352	4.86441
0.0374706	4.0364	ENSMUST00000132322	Cacnb4	290	chr2	-	52556186	52556709	chr2:52556644-52556709	TACAGAAACATTTGTCTTTCCTTTTGGTCCAGCCTCTCAGGACAGCAGGTTTTCCTGTAG	intron sense-overlapping	8.07574	6.06267	7.3896	7.47186	9.36574	6.14137	6.22232	5.82431
0.0375132	4.58446	ENSMUST00000123503	Anapc1	3261	chr2	-	128657720	128663177	chr2:128657737-128658247	ATCTTTTGTGTCCCTTTGTTCTTTCATCTTTATAGAGGTAGTCTGGGTGAAAGCTAGGTT	exon sense-overlapping	8.96693	6.77018	9.76522	9.44407	7.69152	7.04833	7.11927	6.14295
0.0376141	5.66257	uc009dqr.1	AK006844	396	chr6	+	124372161	124374805	chr6:124374745+124374805	TGACACATTGTGTTCCCCTTTTACATAAGTTCTCCAATAATAAACACTTTGGTCCTACTC	intergenic	5.94039	3.43893	6.05412	5.07557	6.69148	4.69746	3.20051	2.41882
0.0380578	6.04816	ENSMUST00000172862	Vmn1r-ps40	343	chr7	-	5572732	5573075	chr7:5572962-5573075	TGTTCATCCATAATTTCCCTGTAATTTTGACTGTCAACCCACACCCATACAGGACTTAGT	intergenic	8.12831	5.53181	7.72888	6.9118	9.74424	5.71854	5.59283	5.28407
0.0382019	4.74247	ENSMUST00000136923	Zfp112	582	chr7	+	24112453	24116600	chr7:24116540+24116600	GAGTTCCCATCATGCCTCTTGCCTGGTGCAGGGATGGGCAGAGAAAAATTAGCATCACCT	intron sense-overlapping	6.62002	4.37438	7.1807	7.19631	5.48307	3.47435	4.59166	5.05714
0.038231	6.53729	ENSMUST00000150678	Gm9888	965	chr9	+	114780099	114782257	chr9:114782176+114782257	TGTGTGCACGGGGCACGCACCTGTGCCACCATCACCTACAGCAATAAAAACAGGTCCATC	natural antisense	10.2589	7.55021	10.8048	8.77158	11.2003	7.20214	6.95904	8.48944
0.0383943	4.11868	ENSMUST00000148916	Gm13830	247	chr5	+	115301206	115301736	chr5:115301676+115301736	CCCCATGCGCCATCACACCGGGTTAAATTCCGAATTTTATAACATGACACTACATGCTTA	bidirectional	7.63018	5.588	7.17683	7.29421	8.41951	6.6695	4.97179	5.12271
0.0384265	2.51248	ENSMUST00000151455	Crocc	3407	chr4	-	141016636	141029175	chr4:141028853-141029097	TATCTGATATATGACTTCTCCTTCATCCCGCAAAGGGTTTGTGACCCACAGGTAGAGAGA	exon sense-overlapping	6.71299	5.38388	6.16766	6.43862	7.53269	5.28159	5.64374	5.2263
0.0384961	2.08509	ENSMUST00000069673	Gpatch8	5597	chr11	-	102477206	102508447	chr11:102508247-102508447	GATCTAACCACCCAGACCTAATGTTTAAGTGAACTATTAGCCTAATTTTATGTCTCAACT	exon sense-overlapping	8.27667	7.21656	8.73935	8.17187	7.91878	7.50649	6.7169	7.42628
0.0387759	2.08833	AK157543	AK157543	646	chr4	+	105604080	105604726	chr4:105604620+105604726	TGTCTTCAGACATACCAGAAGTGGGCATCCATTCTCATGGTTATGATCCACCACGTTGTT	intergenic	6.06192	4.99958	6.58079	6.00797	5.597	5.03566	5.33314	4.62992
0.0390317	-2.10583	NR_045195	A830082K12Rik	2305	chr13	+	78198016	78236564	chr13:78198113+78198222	ATTCACCTTCCCGCCTCATGCCCACTTTGAGGCACTTCTTGAGGCGGCAGTATTGGCACT	natural antisense	7.66661	8.741	7.68205	7.75364	7.56416	9.43047	8.51096	8.28158
0.0393716	3.0228	ENSMUST00000162884	Fnbp1l	422	chr3	-	122557909	122559244	chr3:122559186-122559244	GGTCACTAATGGTTCTACAGAATAGAAAATTCAATTTCCCTCCTTGTTTGAATTCTGGAT	exon sense-overlapping	6.38441	4.78853	6.79161	5.93518	6.42644	3.85353	5.27584	5.23621
0.0394296	2.2783	ENSMUST00000155192	Slc27a5	602	chr7	-	12993314	12996548	chr7:12996454-12996548	TCTCCTTGACTTTGGAAGAAGGTAAAATTTGCCTCTTTTCTCCTCTGATGGCTCCTGTAG	exon sense-overlapping	7.15703	5.96908	7.1598	6.473	7.8383	5.98899	5.95537	5.96287
0.0396307	14.1197	AA655565	humanlincRNA1199	443	chr1	+	49437204	49437648	chr1:49437572+49437648	TAGAGAATCATCCTATCCCACTGAGGACAGACAAGTCAGTCCTCTGCTTCATATATGCCA	intergenic	7.32461	3.50497	7.00855	5.65448	9.31081	4.77994	3.31617	2.41882
0.03971	-63.5776	humanlincRNA1385-	humanlincRNA1385	3242	chr14	-	30696391	30699633	chr14:30696510-30696569	ATCAAAAAGCACAGCACGTAGACACATTCAGACTCCATGGTGAGCACTACACTGATCTAG	intergenic	6.94544	12.9359	6.34444	5.36487	9.12702	16.2189	11.1463	11.4425
0.0399729	2.7626	AK149443	AK149443	2164	chr7	-	43524215	43526379	chr7:43525111-43526379	GGACTCCATAGGCACCTGCACACATATGACATTCACAGATATTTGAAATAACAATGATAA	intergenic	12.8704	11.4044	12.4935	12.8644	13.2533	10.7149	12.2138	11.2844
0.0400005	-27.7179	ENSMUST00000080726	Gm10040	1662	chr3	+	68733136	68738077	chr3:68733515+68733588	AAGAATCCTCCTCTGAGGAAACAGACTGGGAGGGAGAAGCAGCTCATTATGAGAAAAAAG	intergenic	3.04873	7.84148	2.42196	2.924	3.80023	4.98891	8.23096	10.3046
0.0400629	-8.1107	ENSMUST00000117903	Gm8097	829	chrX	-	140445553	140446382	chrX:140445567-140446382	AAGTCTGTGGCTTGCATTGCCAAGAAGGAAACGGTAAAGGCTAAAGAACTCGCCACTAAA	intergenic	4.51623	7.53606	4.46592	4.87926	4.2035	5.71554	7.7798	9.11282
0.0402133	26.3646	ENSMUST00000129852	Tk1	2490	chr11	-	117822457	117825847	chr11:117822474-117824670	GTGCACACAATACACAGACCTATATGCAGGGAAACTGCTAATAAATACAGCTACATTTTT	exon sense-overlapping	7.55925	2.83871	8.20738	9.88225	4.5881	2.96144	3.13588	2.41882
0.040218	2.01385	ENSMUST00000138268	Sys1	1618	chr2	+	164460999	164474467	chr2:164463373+164467147	CCCTCACCTGAGGATGAAGGCTGCAGTCTAAAACAAACCTACCTCCAGCTTCCTGGTGAA	exon sense-overlapping	6.30294	5.29298	6.31444	5.75443	6.83996	5.04779	5.45812	5.37304
0.040218	2.01385	ENSMUST00000138268	Sys1	1618	chr2	+	164460999	164474467	chr2:164463373+164467147	CCCTCACCTGAGGATGAAGGCTGCAGTCTAAAACAAACCTACCTCCAGCTTCCTGGTGAA	natural antisense	6.30294	5.29298	6.31444	5.75443	6.83996	5.04779	5.45812	5.37304
0.0402956	4.76501	ENSMUST00000154172	Itih5l-ps	476	chrX	+	150849965	150852189	chrX:150850235+150850344	AGAGCACCAGGCAATCTCCCGGAAGCCATCACTCTTCACCTTCTCCCAGAGAAACTCCAC	intergenic	10.3051	8.05267	9.8234	9.39099	11.7011	8.55555	7.86047	7.74199
0.0404962	-5.55998	ENSMUST00000120993	Gm14844	273	chrX	-	101829401	101829674	chrX:101829447-101829674	TGGTTTTTGTCTGCAGCCCAGAGCTGATCCTTTACCACAGCTCTCCATACCTAAATACTT	intergenic	7.70309	10.1782	7.82446	6.78667	8.49815	9.2035	9.8875	11.4435
0.0404974	2.68112	ENSMUST00000166684	Hip1r	884	chr5	+	124000598	124001674	chr5:124001558+124001630	TGGTATTCAAAGGGGCTTCCCAGAGCTGGTGGGAGGGGTCACTCACTCCTGACTTCTTTC	exon sense-overlapping	5.09606	3.67322	5.54707	4.46041	5.2807	4.18506	3.82214	3.01246
0.040611	3.46345	AK032368	AK032368	1957	chr6	+	50051183	50107628	chr6:50107567+50107628	CTGTAAGAGCACATTTGGTCAAAGGAGACACACCATCATATAAAGTTTTACTAATACACT	intergenic	4.23597	2.44376	3.43491	3.86611	5.4069	2.54299	2.36949	2.41882
0.0409227	-5.92744	uc009mgf.1	AK085371	2994	chr8	+	72492933	72505499	chr8:72505436+72505499	TATCCCCAGATTGTCCCATGACCTCCACTTATGCACATGCACAAAATAAATTAATGTTAA	intronic antisense	10.9536	13.521	10.2419	10.0957	12.5233	13.3426	13.0132	14.2073
0.0410009	2.59891	ENSMUST00000159767	Gm6507	652	chr6	-	89184671	89186025	chr6:89185051-89185160	CAGATTCTGACAGCCTGTTCCCTTCAGAGATGAATGAAGAAGACACAGCCCCAGAGCCGA	intergenic	7.19743	5.81953	6.7169	7.00969	7.86571	5.21163	6.02023	6.22674
0.041043	2.87846	AK040091	AK040091	522	chr9	-	45054822	45055344	chr9:45055175-45055344	TACACACCCTCTTTACGCCTCCCGGGGACCATGCAGGTGGTGCCGGAAGTGACGTCATGT	natural antisense	8.31643	6.79113	8.23383	8.41693	8.29852	7.77915	6.51888	6.07536
0.0410509	5.27547	CJ235972	mouselincRNA0727	517	chr17	+	83956247	83957523	chr17:83957439+83957523	CACTTCATTTTCTGGCAGTTCCCACAATAGTGTAGATAAGTTAAAGATTAAGGCAATCTT	intergenic	8.36017	5.96087	7.29972	8.25803	9.52278	6.42154	6.47374	4.98734
0.0410934	5.00722	ENSMUST00000176854	Ip6k1	2249	chr9	+	108002645	108033722	chr9:108033662+108033722	CTTCATTGTACCCATCACGCACCAACAAAGACATGCCAATAAAAGATCTCTCAAATTGTC	exon sense-overlapping	7.59809	5.27408	7.08759	7.02232	8.68435	6.3831	4.88345	4.55568
0.0412737	2.19468	ENSMUST00000145804	5530401N12Rik	784	chr17	-	35860917	35866886	chr17:35861073-35861631	TAAAGATAATCACTCCTTATTCTCCAGCCTCAATCCCTGATGTGCTGGGGTTACAAACGG	natural antisense	6.64105	5.50704	6.91024	6.54947	6.46344	4.97689	6.18601	5.35824
0.0413689	4.04653	ENSMUST00000145943	Slc22a18	1383	chr7	+	143473779	143499334	chr7:143476286+143479719	AACGTGTCTCTTCATGCAGTTCTCCATCCTACCAGTTCGCAGACCAGTGCGGGGCAAGAG	exon sense-overlapping	13.0991	11.0824	13.7636	12.553	12.9807	11.9916	10.0021	11.2535
0.0414192	-6.22688	AK035192	AK035192	1397	chrY	+	39008014	39009411	chrY:39009351+39009411	ATTCACTAACAAATGGATATTAGCCAAAAACCCGAACCCAAACCAAACCAAACAAACATC	intergenic	11.9295	14.568	12.5915	11.9805	11.2164	16.1597	13.7117	13.8326
0.0414409	-11.0406	ENSMUST00000181957	Gm26870	1170	chr9	-	3024047	3038313	chr9:3024130-3024631	TGGAATATGGCGAGAAAACTGAAAATCACGGAAAATGAGAAATACACACTTTAGGACGTG	intergenic	6.99522	10.46	7.90278	6.81804	6.26483	8.49869	10.717	12.1641
0.0414826	-32.2006	AK079341	AK079341	936	chr5	-	103854702	103855633	chr5:103854842-103855125	GGCAGACCAGTGATTCTCATTATCACCTTGACAACATACTCCTTTTTAAAGCAATTTTAA	natural antisense	10.085	15.094	8.9919	7.94245	13.3205	14.8569	14.5708	15.8542
0.0415542	2.53645	AK019780	AK019780	331	chr15	-	79074718	79075048	chr15:79074749-79075048	TAGCGTTCCTGACCTTAGATTTAGGTGTAAACGGTTTTGCCTGCAGCGAGAAATTTCTCC	bidirectional	3.85315	2.51033	3.46279	3.37582	4.72082	2.34496	2.76723	2.41882
0.0417643	2.65453	ENSMUST00000157764	Gm24685	285	chr12	-	56266919	56267204	chr12:56266993-56267204	TGACCTTTGGTCAAGGATGCATGAGTAACTGTGCTCCTCTGCCAGAAACTCCAAAACAAA	intergenic	4.82928	3.42082	5.26209	4.32984	4.89592	2.71157	3.48615	4.06476
0.04177	4.91799	ENSMUST00000146300	Afap1	1890	chr5	+	35893464	35905693	chr5:35905254+35905693	AAATGTTTTGTATAGATCTGAAAAGCAAATGCACTTCCGCTAAGGAGCAGGACGGGCTGA	exon sense-overlapping	12.1226	9.8245	12.0714	11.7313	12.565	8.35349	10.6867	10.4333
0.0417835	-3.16473	AK132860	AK132860	1290	chr15	+	79064660	79065948	chr15:79065764+79065948	AGATGTAGAACTCTTCCCAAGAAGAGTTGCTACCGTGCTTCCCACCTTGATGATAATGGA	intergenic	7.40823	9.07031	7.30159	8.10276	6.82033	8.42495	9.85924	8.92674
0.0417878	13.4681	uc012cvb.1	Tshb	271	chr3	-	102778149	102782714	chr3:102782062-102782647	CTCACTCATGCAAAGTAAGAAAAATATTCTGCTTCAGTGAAGAGCTGGGGTTGTTCAAAG	exon sense-overlapping	8.01273	4.26126	5.90819	7.85515	10.2749	4.0601	4.50776	4.21592
0.0418277	6.67655	ENSMUST00000149661	Gm15325	697	chr13	-	111850315	111852622	chr13:111850460-111850753	TTTCCTGAAATGTCCCATCCTGCTTGCCTTTCAAAGTTTCCTAGAAGGCTTCGATGGAAG	intergenic	10.0492	7.31014	11.322	10.4849	8.34082	7.16122	7.83131	6.93788
0.041928	8.31601	AK090109	AK090109	1450	chr5	-	3498624	3500072	chr5:3498638-3500072	CCTGGCCGATACACTACCCTGTAACAGACGTGTCCACAAATTAAATGTGTTTTTCTTACT	intronic antisense	7.95921	4.90332	7.77372	8.81243	7.29147	3.24177	6.47055	4.99763
0.0422154	3.99243	uc007ivl.1	Tcf7	211	chr11	-	52257683	52260621	chr11:52257757-52260530	ATACTGTGAGCTGGTTCACCCACCCATCCTTGATGCTGGGATCTGGTGTACCTGGACACC	exon sense-overlapping	13.1081	11.1109	12.9706	12.1963	14.1574	11.64	10.4047	11.2879
0.0422379	3.71395	ENSMUST00000142918	Gm13199	617	chr2	-	5862079	5862934	chr2:5862599-5862790	CTGAGGCTCTGTCTTCCGGTCAAACCCACAGCTCACTGATATGGCGAGTCTCACTAGCCA	natural antisense	9.08649	7.19354	9.81513	9.52937	7.91498	7.33937	7.53888	6.70236
0.0427546	11.2973	2_00027224	Lrrc51	205	chr7	+	101921764	101924579	chr7:101924519+101924579	GACCCAATTAAATGCTGTCCTTTGTAAGAGTTATCTTGGTCATGGTGTTTGTTCACAGCA	intronic antisense	8.56154	5.06364	8.95897	8.07793	8.64772	2.73711	6.11557	6.33824
0.0427576	-3.04581	TCONS_00008105	XLOC_006259	75	chr13	+	74462578	74522425	chr13:74462593+74522381	AACGGAGCTTACTTGAGGTCCCCTCACAGCACCCAACAGCAGCGCTCAAAGCAGGATACA	intronic antisense	10.6363	12.2431	11.3548	10.0624	10.4916	12.742	11.4631	12.5243
0.0427699	9.71425	TCONS_00029193	XLOC_022010	7163	chr7	+	125204377	125212987	chr7:125212923+125212987	AGATCCAGGGACACAACGCTGGATGGAAACACATCACCAACCACAACCAGGGACTCGGCA	intergenic	8.53669	5.25659	7.87892	7.19909	10.532	4.49382	6.10608	5.16985
0.0428418	91.6569	uc007dkw.1	AK212965	410	chr1	-	167330376	167330786	chr1:167330390-167330786	ACTAAAGAAGCCATCCGTGACCATAGCACTATCCCATTAGTTAAGCAGTGTTCTCATTTG	natural antisense	12.032	5.51384	14.7356	13.6374	7.723	4.67174	6.2423	5.62749
0.0429857	3.2564	humanlincRNA0830+	humanlincRNA0830	8750	chr16	+	10753816	10762566	chr16:10762061+10762120	TGGCCTGATTGTCCATCTGAAGTTTGAACATGTCTGTGTCCCATTCCATGCTCAGTTCTT	intergenic	10.0396	8.33627	10.381	10.0855	9.6522	7.2517	8.87877	8.87835
0.0431796	4.0668	ENSMUST00000144723	Wdr54	2284	chr6	-	83152709	83156220	chr6:83153881-83154499	ACATGGTGGTTTTAGTCTTCCCACCCATCCCAAAAGGACAATTGTACATCCTCTTCTACT	exon sense-overlapping	11.5506	9.52673	11.4122	10.4895	12.7501	9.33642	9.27447	9.96931
0.04319	2.78763	ENSMUST00000132732	Npnt	722	chr3	-	132891175	132906359	chr3:132891203-132891401	GTCCTTCTCTTTTGTTGTATTTGACAACCCAGTTGGTTAGATCACTTGAGCAAAAAATAA	exon sense-overlapping	5.32879	3.84975	4.72486	5.59761	5.66391	4.4766	3.98318	3.08947
0.0432447	2.5274	AK014059	AK014059	735	chr7	-	60856526	60857260	chr7:60856557-60857260	CCTCCTCCTTAAATGTATGTAAAAGGAACTTAAATCCCCTTGCCAAAACAAAAACAAAAG	intergenic	13.0805	11.7428	12.6056	13.3945	13.2413	12.324	11.9009	11.0036
0.0436074	2.0991	uc009ghi.1	AK154275	3660	chr7	+	30957408	30961619	chr7:30961559+30961619	CAACCCTCCACAGGTATCCACTTGGATGTGAGGAATATATCTAATACAGAGGCTCTACAC	natural antisense	12.9906	11.9209	13.6082	12.5886	12.7751	11.6407	11.8343	12.2877
0.0437332	17.6461	uc009mcf.1	AK029875	3262	chr8	+	71026791	71126569	chr8:71126476+71126569	CAACACACACTGACATATCCAGACACAGAGTGTAAGGAAGAAGTTTATTACATATATGTA	intergenic	11.069	6.92771	9.96999	10.3902	12.8468	9.01736	6.50856	5.25722
0.0438304	-7.93528	uc008iew.1	AK027935	978	chr2	-	4586023	4587287	chr2:4586049-4586533	CACACCAGCCAATTTTTATATGCTTTACAAAGGGAGGGGGAGAATAAAGTTTAAGTTAAT	natural antisense	7.89469	10.883	6.49876	7.46406	9.72126	10.1215	11.2954	11.2321
0.0439286	14.8621	ENSMUST00000120002	Gm11876	269	chr4	+	21671039	21671308	chr4:21671225+21671308	AGGAATTTAATGACTATCATGTGAAAGTCCACACCATAGTCTCCATTCAGAGGACCCAGG	intergenic	7.05875	3.16519	5.98566	5.57492	9.61566	3.36961	3.70714	2.41882
0.0439692	-2.84421	uc029xjw.1	6720401G13Rik	1141	chrX	-	50555743	50635258	chrX:50558335-50564812	AATGAGGAAGGTCTGGATCCCCTAGGGTTGCCACCAGGATCACCAGAAAGTTTGTTAAAT	intergenic	6.86398	8.372	6.67458	7.64203	6.27532	8.847	8.51694	7.75207
0.0439778	8.18768	ENSMUST00000155624	Gcg	767	chr2	-	62476570	62480678	chr2:62476606-62476823	TAAAAATTCAAACATGTAACGACATTATCCACATCTACCACATGTACTCAGCCACCACAG	exon sense-overlapping	6.71079	3.67733	5.88584	5.54368	8.70284	4.24621	3.55754	3.22825
0.0440144	3.03354	TCONS_00010922	XLOC_008405	953	chr15	-	12031098	12032640	chr15:12032570-12032640	CACTGCCGCCTATCCACATCCAGTTCCTGCTGTTGAAGCTTGAGTGTGGTCTAACCTGGG	intergenic	8.84512	7.24412	8.27606	8.37487	9.88444	7.55451	7.25639	6.92147
0.044123	-10.0706	BE352822	humanlincRNA0559	719	chr14	+	56712024	56712736	chr14:56712510+56712580	CTACCACAGTACCACTCTCCATAAACCATTAAATTTTAAATCCCAACTACAGGGTAATAA	intergenic	5.64973	8.9818	4.82155	5.50187	6.62577	7.10245	9.22744	10.6155
0.044199	2.03899	AK041575	AK041575	3066	chr4	+	7015867	7018934	chr4:7017925+7018934	AATTTGCTTTGTATCTTCTTTCATACCTGGTGTCTGTTACCTGTGCTCAGTTCTTCCCCA	intergenic	5.19488	4.16703	5.18308	5.0802	5.32136	3.57471	4.77873	4.14764
0.0442866	2.23945	NR_033507	Olfr1077-ps1	579	chr2	-	86525661	86528427	chr2:86526146-86528380	TTCACAGCTGCTTTTACCATAATCCTGATGGAAAACCACAGCCTCACATTGGTGACTGAA	intergenic	4.60605	3.44291	5.33113	4.35473	4.1323	3.12236	3.59132	3.61504
0.0443647	2.84743	TCONS_00004220	XLOC_003878	562	chr11	-	5692443	5699963	chr11:5692609-5692672	TTTACAGGATTTCATCAGGCTCTGCCCAGGAAGTCTCTATTCCCAGTTTCCAAATGAGCT	intergenic	11.8893	10.3797	12.3877	11.0741	12.2062	10.9325	9.82012	10.3864
0.044428	2.45812	AK143806	AK143806	3230	chr12	-	40051913	40055141	chr12:40054136-40054656	ATGTGTTCTCCTGTATTTCTTTATGTCCTTCTTATAGTCCTCCATCATCATCATGAGAAG	intergenic	14.4985	13.2009	14.9707	14.4312	14.0935	12.5448	13.2377	13.8203
0.0444402	-2.07977	uc009frl.1	BC027703	950	chr7	-	25081531	25082481	chr7:25082308-25082481	AGTTACAGAACTCATAAGGTGGTGGAGAGGAGAGGGGTACACTATGTACACGGGTTTAAA	natural antisense	2.98115	4.03757	2.42196	3.43419	3.08731	4.45575	3.89444	3.76253
0.044823	4.2182	TCONS_00036119	XLOC_026907	3332	chrX	-	8789485	8797554	chrX:8789513-8790069	CTGATGGACTCTCTCCTTCCATTTTTATATGGGTTCAAAGGACCCAACTCAGATGGTCAG	intergenic	9.71058	7.63395	9.61967	9.32637	10.1857	8.86168	7.5037	6.53646
0.0450417	-3.12402	NR_038055	2310065F04Rik	2724	chr11	-	67112460	67120080	chr11:67112474-67114008	ACCCAGTCCCGCCCTGAGCAGAATGAATGGACGGGGAAATATAATTTTAAAGTACTGTTT	intergenic	4.22389	5.86729	4.31888	4.5636	3.78919	6.72085	5.96411	4.91692
0.0450954	2.41462	AK139164	AK139164	4345	chr15	-	53355081	53359424	chr15:53355095-53359424	ACAATTTTCCTTAGTGTCTGTGTTGCCCACACGTCTACCATGTGATCTGTGTCAAGAACA	intergenic	5.45816	4.18636	5.06574	5.033	6.27574	3.86768	4.43511	4.2563
0.045127	2.01334	TCONS_00004448	XLOC_004483	891	chr11	-	88001830	88004449	chr11:88001965-88002012	TATTTGTCACAGTGAGAGGATGTCTAACAAACCCACCTACCTACATCGTCTCTTTCCATC	intergenic	7.4415	6.43192	7.58924	6.87411	7.86116	6.12124	6.39496	6.77955
0.0452466	5.58927	ENSMUST00000126624	Smim1	372	chr4	-	154025305	154025912	chr4:154025587-154025856	AGCCCAAGGAGGCTCGAAGCACCAACCTTACCTCTCAGCATAATTGGTTTGCCCTGCTGG	exon sense-overlapping	11.7712	9.28855	11.9127	10.6032	12.7978	8.31269	9.22509	10.3279
0.0453548	-3.41517	ENSMUST00000151187	Tmem209	3998	chr6	-	30479052	30509704	chr6:30479073-30480796	TGAATTCCAAGACAACCAGGGCCACACTGAAAGACACAGTCTCAATAAATAAGTCCTGCC	exon sense-overlapping	5.85494	7.62689	6.03687	6.02855	5.49939	8.80454	6.95662	7.11953
0.0453853	2.22784	uc007rxs.1	4930544M13Rik	583	chr13	+	114608872	114656824	chr13:114656763+114656824	CAAAGCCCTTCCACTTCTAACACTATCAGGTTTACTGAAATTAAATTGGACACAGAATTT	intergenic	7.2566	6.10096	7.00123	7.03247	7.73611	6.65348	6.1148	5.53461
0.0454113	6.63179	ENSMUST00000118809	Olfr409-ps1	974	chr11	+	74317026	74318000	chr11:74317637+74318000	GCAGTTGTCTTCATCCTCCTTTTGCTCATCCTTGTATCTTATATCCAAATTGTGTCAGCC	intergenic	12.7862	10.0568	12.4969	12.2083	13.6535	11.5334	10.0191	8.61793
0.0454489	2.58359	NR_045163	4933431G14Rik	1266	chr6	-	72120212	72122940	chr6:72120960-72121222	AATAGACTCAGATCTATCAACAGGCTCCTCCTGGATAGTAACTGATGTCAGCCAATGCAG	intronic antisense	5.82277	4.4534	6.02872	5.35065	6.08895	3.70731	5.13822	4.51466
0.0454722	-183.091	ENSMUST00000131894	Mmp21	2665	chr7	-	133674269	133680061	chr7:133679098-133679884	TAACACAGCACAGGAAAAGTCCCAGCAGGAGTCAACCTTATGAACTTAGGGCTTCTCTTT	exon sense-overlapping	4.2981	11.8145	2.42196	3.46596	7.00639	16.2564	9.6733	9.51382
0.0455614	2.05248	uc012ffu.1	Ceacam1	3481	chr7	-	25461701	25477625	chr7:25472024-25474519	AACATTATCTAGCCAGTGACTCAGCCCTTCCTCCAAGTCACCAACACCACAGTCAAAGAA	exon sense-overlapping	11.5544	10.5171	12.0488	11.1359	11.4785	10.0402	10.6591	10.8519
0.0457894	2.30371	AK155598	AK155598	3916	chr18	-	52642392	52646308	chr18:52644951-52645234	TGAGCCAGTCTAGCCCCTAGTCTGGTTTTGTAATCCTACACTCGTTCAGATTTCGGTAAT	natural antisense	5.82065	4.6167	5.90264	5.6067	5.95262	3.93995	5.34502	4.56513
0.0459031	8.17509	NR_015517	5930412G12Rik	2405	chr5	-	128579129	128600687	chr5:128582859-128582987	ACAAAGTGCCTCTCACATTTTGTTGTGCTGGAACTTCGCCTAAGAAGTGGGTTAAACTGG	bidirectional	6.01609	2.98486	7.05906	6.84504	4.14417	2.56871	3.96705	2.41882
0.046079	2.42583	uc009mtb.2	DQ552144	96	chr8	+	92189792	92189888	chr8:92189828+92189888	ACTCCAACCTGGCATGTATGTGTGCTGACTGTCTCCATCTTTATTTAAAGAGATAAAAGC	intergenic	7.1398	5.86132	7.64684	6.86635	6.90621	5.13899	6.35015	6.09483
0.0461597	17.0651	AK158951	AK158951	3250	chr15	-	34823179	34826429	chr15:34823193-34826429	ACGGTACAAGCTCTCTGGGGAAAGGACACCACATCAATAAATAACAGAAGACTTACTTGG	intergenic	6.89341	2.80043	5.40372	5.55025	9.72625	2.81175	3.17073	2.41882
0.0462209	2.0734	ENSMUST00000073645	Gm9392	1782	chr7	-	46820266	46822048	chr7:46821580-46822048	CTGCTTCCTATCATTAACATTTTACCTGCCTATCACTGCCAGGTTTGTAGTAACAGATTT	intronic antisense	5.47099	4.41899	5.05892	5.84246	5.5116	4.93807	4.38503	3.93388
0.0462215	4.245	CB174260	mouselincRNA1399	558	chr7	-	98415123	98415681	chr7:98415289-98415535	AAATCAGGACAGCAGAAATGGCTCCATGGATAAAACACTGGCTGAGCAAACATGGAACCT	intergenic	10.5914	8.50563	10.4504	9.69636	11.6275	7.61405	9.19473	8.70811
0.0463015	-2.57139	ENSMUST00000131332	Acot9	1740	chrX	+	155262504	155297646	chrX:155297586+155297646	TGAGTGACTGGATGGAGCCGAGGGGGTGAAAGAATGATTAAACAATAAAACCTTTTACAG	exon sense-overlapping	4.27843	5.64097	4.53495	4.57069	3.72965	6.34149	5.59155	4.98988
0.0468922	7.59458	uc029sgu.1	DQ723095	71	chr14	+	24093334	24093405	chr14:24093345+24093405	GGAATTTGGTAATACTGACCACATCCACCTGTCTCATGACTCACAAGGCTCTTTAGAGGT	intergenic	9.07533	6.15036	8.26693	7.85201	11.1071	6.045	6.39293	6.01315
0.0471349	4.03584	ENSMUST00000115271	Sema3c	4075	chr5	+	17694201	17730265	chr5:17694504+17694642	CTCCTTGTCCTTCTCAGAAGATCTTCAATGTACTTTGAACAAGTCAAGTTGACTTTTTAA	exon sense-overlapping	9.05816	7.04529	8.21599	8.9374	10.0211	7.32359	7.69946	6.11282
0.0472202	4.52689	ENSMUST00000144137	4922501C03Rik	3131	chr9	-	87225720	87255288	chr9:87238421-87239814	CCTGCTTCTCTGGTCTCTGTCATTTTTGTGGTCATTCAAGTAATTTTGCTTTCAAAACAT	exon sense-overlapping	10.9034	8.72488	10.4202	10.6227	11.6673	7.41038	9.55738	9.20686
0.0472211	-2.35927	AK090229	AK090229	1798	chr8	-	120779612	120781409	chr8:120780075-120781409	TAAATCACCAGACTTCTCCATGGGTCTGTCACCTTGGACACGTGATTTTGCAACTGTGAT	intergenic	4.53615	5.77449	4.38752	4.48922	4.73172	4.95887	6.39006	5.97456
0.0472818	-2.33183	AK132689	AK132689	2349	chr14	-	106065016	106067364	chr14:106065030-106067364	TGGTGCTATTCATATAGTAAAAATCCCTGTGTCATACGTCACTGTAATACCCCAGCGAGC	intergenic	6.6503	7.87176	6.3187	7.3364	6.29578	7.59762	8.39457	7.62309
0.04736	3.01739	ENSMUST00000131744	Siglecg	3991	chr7	+	43408472	43412828	chr7:43412767+43412828	AATTCTGCACATATCCCTTCCCTAGCCCTCTGATACCCATGCTTTAGAGATACAAAGGTG	exon sense-overlapping	13.7612	12.1679	13.3627	13.8469	14.0739	11.8322	13.1928	11.4785
0.0474144	2.17596	NR_040320	Gm19424	2238	chr19	+	41746960	41750097	chr19:41750027+41750097	TCCCTAATATGTTTGCTTCCCTCTACTTTATGTTCACGTGGAATAGAGTTCTAATTGATT	intergenic	5.82535	4.7037	5.597	5.74096	6.13809	4.48469	5.41089	4.2155
0.0474991	3.34459	AK138549	AK138549	750	chr7	+	116443574	116444323	chr7:116444263+116444323	TTTAGTAAGGGAGGAGAGACCTCTGATCCTTTTGGTTTAAATAAACACGCTTGCACTTCT	bidirectional	5.70287	3.96104	5.76301	4.71553	6.63005	4.49324	3.78188	3.608
0.0477263	2.81551	humanlincRNA0103-	humanlincRNA0103	5184	chr12	-	27381188	27386372	chr12:27381219-27381278	TTAATTTCGTCACTCATCCTTCCAGATGAGCCCACATTAGGTCCCTGGAAACCATTACTG	intergenic	4.98146	3.48806	4.86004	4.26705	5.81728	3.79192	3.73486	2.9374
0.0477835	2.74559	ENSMUST00000124304	Tnip1	1786	chr11	-	54910786	54956104	chr11:54910916-54916909	ACCCACCCATGCCACCAAGATCTGGGATGAAGGCCACACCAGCCATGTCTGCTGAAGGGC	exon sense-overlapping	12.863	11.4059	12.3469	12.5708	13.6715	11.9947	11.3057	10.9173
0.0478144	11.0077	ENSMUST00000172522	Gm20319	771	chr16	-	26714445	26755491	chr16:26714523-26714743	TCCTAGTAACTTTCTCTTTAACCACACTGTTCCTGGAATGTCACTCTGATGAGGAAAAAA	natural antisense	7.26557	3.80512	9.0817	7.78571	4.92929	3.77434	3.86754	3.7735
0.0478177	3.17095	AK089795	AK089795	2316	chr6	-	15636123	15638369	chr6:15636183-15636971	TGCAGACAAATCCTAGGTCTCTCAGGTTTGTTTTCCCTTCTGCTTTGAAACTCTTCTTTT	intergenic	5.66239	3.99747	6.39777	6.02523	4.56417	3.88888	4.36391	3.73962
0.0479468	-2.73616	uc029svi.1	AB352974	336	chr15	+	102523328	102523664	chr15:102523604+102523664	AACCCTGCTCTCTCTGGCCTTGGGTCATGAGGGTATAAGGAATAAACATGGTGAGCTTGT	exon sense-overlapping	9.34253	10.7947	8.67182	9.68112	9.67467	11.5774	10.41	10.3966
0.0480275	2.19956	ENSMUST00000143799	Fbxo3	2628	chr2	+	104027847	104057490	chr2:104055031+104056000	AGCTCGATTGCCTCCCAAGTGCTAGATGTGTGCACCATGCCTACACCAGACCAGACTTCC	exon sense-overlapping	7.43882	6.30161	8.07224	7.1752	7.06903	5.89558	6.75346	6.25578
0.0480775	-160.67	uc009nvq.1	Tcf25	248	chr8	+	123388564	123390878	chr8:123388643+123389730	CCCCGGTACAGCAAACCAGAATACCAACAAGCACAGCACAAGTTCCTGGTGGCTGTGGAG	exon sense-overlapping	5.28937	12.6173	4.05454	2.8324	8.98118	16.1999	10.4945	11.1576
0.0482018	16.8981	ENSMUST00000180941	2310026I22Rik	1300	chr18	-	32915825	32939222	chr18:32915905-32916730	CCTGGCAAACATCATACTAACCTATCACACACATTAGTACCTCATTATCATGTACAATTT	natural antisense	9.15749	5.0787	7.43467	8.36528	11.6725	5.14671	6.20496	3.88442
0.0483293	4.0246	uc.362-	uc.362	239	chr12	-	49484157	49484396	chr12:49484159-49484218	CACTACAAGTTTTCTTTCCCAGTTTGCACTACCCCATGCTGTTTAATAATATCCATTTAC	intergenic	10.8383	8.82947	11.7039	11.0819	9.7292	9.3526	9.12371	8.01209
0.0486377	-2.28349	NR_045886	Gm10658	1133	chr9	-	57056896	57071966	chr9:57056911-57057138	TTTAGCGCACTAGCCCTGGGTCCCTACAGTTACGGATTAAATATTTCTGCAAGGCTAACA	natural antisense	5.22967	6.42091	4.94902	4.90121	5.83878	5.83746	6.79926	6.626
0.048691	29.3372	CF900833	mouselincRNA1314	663	chr6	-	93628113	93637362	chr6:93628906-93628982	CCTTCTCCTGGACAATGCACCATGAGAGACTCACCTTAGTGAAGGGAGCAAAGCACTTCG	intergenic	9.18119	4.30653	10.8537	10.2368	6.45304	6.10309	4.39769	2.41882
0.0489694	-2.16281	ENSMUST00000159732	Naaa	1632	chr5	-	92257663	92262782	chr5:92262589-92262782	CTCTGATGAGACTCTGGGTTTCCAGAAGCACCTGATGACCGTTGCCCATTGTTTTTGTAG	exon sense-overlapping	5.05686	6.16977	5.15475	5.38877	4.62706	5.72357	6.80935	5.97638
0.0491988	7.24761	ENSMUST00000126344	Nrp2	2815	chr1	+	62703284	62739932	chr1:62739872+62739932	GGCTTGTAGGAAAGACAAACCCTCATCACACAGATCACTATCTGTATTTCTGGTGGCATC	exon sense-overlapping	6.46585	3.60834	7.07642	7.8467	4.47443	3.44834	3.68743	3.68926
0.0493294	-3.02716	ENSMUST00000116595	Skp1a	667	chr11	+	52236863	52246052	chr11:52242413+52242474	TCAGATTCCTGCCCTGGTTCAGTTCCTGTCTTGGCAGGCTGTTACCTGAAGTATATATAA	exon sense-overlapping	12.3321	13.93	13.0796	12.4853	11.4312	14.0105	13.3582	14.4214
0.0496619	6.04893	ENSMUST00000181116	Gm26630	678	chr14	+	6352063	6438846	chr14:6438748+6438846	GTCCTCCTTACCTCCATATACCATATCCCTTACATTTGCTCTAAAGATTTCAATGAGAAT	intergenic	12.7152	10.1185	11.5284	12.8222	13.795	9.76428	11.4022	9.18904
0.0497181	-3.43446	AK047583	AK047583	1052	chr6	-	113305624	113306674	chr6:113306001-113306674	TTCTTATGACACGTTTCCCCCGAGAAATGCCAATAAAACCAGCACTCCAAGTTGTTTCCT	bidirectional	6.42232	8.2024	6.08916	6.0532	7.12459	9.25407	7.50758	7.84555
0.0497761	2.69333	NR_003718	Miat	8716	chr5	-	112213227	112228948	chr5:112228140-112228308	TACAACACCAACCCACAAGACCTGGGGCGTCCAGCGCAGCCTCAAACCCAGGGCATCTCT	intergenic	4.70138	3.27199	4.52536	4.31776	5.26103	3.7307	3.66646	2.41882
0.0498337	45.9461	ENSMUST00000133633	Ckap5	3403	chr2	+	91555239	91565171	chr2:91560605+91560806	CAACAACAACAGCAGCAAGAGTACCACATAGTGGAGGCTTATAAATTCATAATTATTAAG	exon sense-overlapping	11.5624	6.04055	11.1623	10.7575	12.7674	2.34496	8.5706	7.20609
0.0498467	2.50899	ENSMUST00000170435	Gm17071	265	chr2	+	27189381	27234710	chr2:27234650+27234710	ATTCTCTCAAACCATACAGTGCCCACCCTTCCGTAGAGCCTCCAATAGCTCCCAGTTACC	natural antisense	11.0023	9.67519	11.3119	10.7038	10.9912	8.80837	9.94176	10.2755
