# Supplementary material for: Long Non-coding RNAs Rian and Miat Mediate Myofibroblast Formation in Kidney Fibrosis
Source: Front Pharmacol. 2019 Mar 11;10:215. doi: 10.3389/fphar.2019.00215 (PMC6421975; doi:10.3389/fphar.2019.00215)
Supplement: Supplementary file 2 [file Table_2.xlsx]

## Sheet: FoxD1 UUO
Supplementary Table 2: Differentially expressed lncRNAs in FoxD1-derivative interstitial cells in UUO model.
UUO/CLK		Annotations										Group--Normalized Intensity		Normalized Intensity
P-value	Fold Change	seqname	GeneSymbol	RNAlength	chrom	strand	txStart	txEnd	probeCoordinates	Sequence	relationship	group-Fox-UUO(normalized)	group-Fox-CLK(normalized)	[4-Fox-UUO-1, Fox-UUO](normalized)	[5-Fox-UUO-2, Fox-UUO](normalized)	[6-Fox-UUO-3, Fox-UUO](normalized)	[1-Fox-CLK-1, Fox-CLK](normalized)	[2-Fox-CLK-2, Fox-CLK](normalized)	[3-Fox-CLK-3, Fox-CLK](normalized)
0.000190564	24.2371	uc008bcn.1	Rab40c	2900	chr17	-	25882113	25919556	chr17:25890214-25890511	AAATGACCTCTCCATGCCATTAAAATGCAGCTTAGCTATCTGTTTCACTAAAAAACAAAG	exon sense-overlapping	9.8712	5.27206	9.86076	9.88107	9.87177	5.90954	4.70926	5.19737
0.00041729	94.9406	ENSMUST00000117961	Rpl31-ps22	337	chr15	+	84030338	84030675	chr15:84030611+84030675	GATTCCCCAAACAAGCTTTACACGCTGATAACTTACGCGCCTGTTACCACATTCAAAAAT	intronic antisense	9.31932	2.75037	8.21064	9.90498	9.84234	3.2086	2.34793	2.69457
0.000716467	2.44288	ENSMUST00000155562	Gm15686	365	chr6	+	144720910	144759883	chr6:144759823+144759883	GGTAACCCCCAAGTCCATTTAGAGCATTGATTGTGACTGATTCCATGCCTTAATTAAACA	intergenic	12.0758	10.7872	12.2024	12.032	11.9931	10.6189	11.0226	10.7202
0.000763162	-2.02965	ENSMUST00000145396	Parp3	2246	chr9	-	106470988	106476169	chr9:106473539-106473680	GGAAGACCACAAGGACACTAGTCCACAAGTCTCCCACCTTTGGCCACTGGCCTTTCTTCT	exon sense-overlapping	8.79109	9.81231	8.59951	8.81087	8.96288	9.7697	9.87829	9.78895
0.000955732	9.25858	ENSMUST00000172793	Gm20471	626	chr1	+	163280355	163287045	chr1:163286851+163287045	TTCCTGGCACACAGTCGAGATTCCCATATTTAATCTACCTGACCCAATAAAAATATTTGA	intronic antisense	12.7755	9.5647	12.2735	12.9131	13.1398	9.27497	9.33188	10.0872
0.00108686	11.9615	ENSMUST00000154656	Myh7b	674	chr2	+	155633450	155634203	chr2:155633615+155633862	TACAACTATAGAATGGACTTAAAAAGTGAGTGGTTTCTATCCTCAGCCCAGGCACGGTGG	exon sense-overlapping	8.88881	5.30848	8.44738	8.72938	9.48968	5.69011	5.49439	4.74095
0.00123434	-2.22675	ENSMUST00000129532	Wbp2	958	chr11	-	116083095	116086972	chr11:116083537-116083838	TAGAGTAGCCCTTGCGACTCCTGTGCATGGTCAGAGTGATGAATGTCACAAACAGAATAT	exon sense-overlapping	3.13031	4.28524	3.00747	3.24626	3.13719	4.05007	4.33579	4.46987
0.00145368	17.5138	ENSMUST00000120312	Gm12304	385	chr11	-	68095579	68095964	chr11:68095622-68095964	GGATTCCCCAAACAAGCTCTGCACTGTGGTAACTTATGTGCCTGTACCACGTTCAAAAAA	intronic antisense	8.1426	4.01218	7.24238	8.83239	8.35303	3.83981	4.48892	3.70779
0.00188482	2.20441	uc011zrm.1	Golph3	2361	chr15	+	12321495	12351267	chr15:12321961+12349367	GGACCGAGAGGTGAGACGTGGAATCCATTAAAATTGCATTATCAATTAAGAAACGTACGG	exon sense-overlapping	3.47887	2.33847	3.17324	3.6888	3.57456	2.34299	2.34793	2.3245
0.0021211	2.02551	ENSMUST00000137834	Ech1	861	chr7	+	28831250	28832247	chr7:28831612+28831716	TGGTTGAACCCTTTGGTTGGGGCTTCCCATTTTCTCTGGGAGGCCACCTGGTCATCCACA	exon sense-overlapping	4.56557	3.54729	4.76333	4.48481	4.44858	3.61795	3.34174	3.68218
0.00262308	-2.20687	ENSMUST00000141970	Zmat5	601	chr11	+	4728584	4732523	chr11:4732463+4732523	TATACCAGGAGCTACTGAGATGTGGCCATGTGCTGTCCTCTCATGGAGAGTCAGGATGCA	exon sense-overlapping	4.18866	5.33066	4.06195	4.0973	4.40673	5.2688	5.58307	5.14012
0.00364297	3.32248	NR_045921	4930449E01Rik	602	chr14	+	105498787	105505628	chr14:105505568+105505628	CAGAACTTACCCATCAAAGCTCTTCCCATCACCGCCATTTATTAAAGAGGCAGTAAACAA	intergenic	11.6246	9.89236	11.8209	11.417	11.6359	9.88462	9.44834	10.3441
0.0037676	-3.54039	TCONS_00013580	XLOC_010800	3624	chr17	-	39842994	39847253	chr17:39845361-39845569	CGGGGGTCGGGGCCGAGAGCCCGCGCGGAGAAGGCCTGAGACCTCGGGGAGAGGGAGGTA	intergenic	4.89498	6.71889	4.65654	5.18927	4.83913	6.53163	7.2286	6.39643
0.00385008	-2.23412	AK087713	AK087713	1331	chrX	-	17365289	17366619	chrX:17365364-17366619	CAGTCAGAAGAACAGAGATTTTCTGCTAGACTAAAAGGCTCCACTCACTACCAGAAGTCC	intergenic	6.04693	7.20664	6.42053	5.80119	5.91907	7.14743	7.26417	7.20831
0.00387256	4.53331	ENSMUST00000144201	Aqp7	665	chr4	-	41034892	41040967	chr4:41040776-41040967	CCACATCGTGTGAAGCCTGGCCACACGTTCATCACCATTAACAAATGCCTTTGAAGCCAG	exon sense-overlapping	8.60034	6.41977	9.01807	8.6932	8.08974	6.03443	6.36264	6.86224
0.00399907	6.56906	NR_046060	4930478P22Rik	2060	chr5	+	35361552	35367677	chr5:35367150+35367677	TTACCCCTAGTGGCTACCTGATGCTCAGAGATGCCCCAAGGCAGTCTTCAGACACCCGAT	intergenic	9.97971	7.26403	9.45061	10.69	9.79848	7.37659	7.66206	6.75344
0.00417875	37.303	uc007tcy.1	BC094917	1773	chr14	+	43275035	43306011	chr14:43275368+43299845	GATAATCCAGGATGAACACTGAATTCACCATCATTAAATCACAACATGAGAAGACAATGT	intergenic	11.7364	6.51523	13.1364	10.3775	11.6954	5.80562	6.58174	7.15832
0.00431791	2.4869	NR_102386	Ank1	8365	chr8	+	23058258	23150496	chr8:23131482+23131554	AATATGCACCTTGAGGAAAAGTCACTTCATGCCAAACCAGAAGCCTGTTTCCCACTTGAC	exon sense-overlapping	6.1586	4.84426	6.19628	6.42139	5.85813	4.64119	5.14894	4.74265
0.00472064	9.51027	ENSMUST00000153685	A730081D07Rik	1804	chr13	-	40956413	41001151	chr13:40956788-40957649	TCTACAGATGACCAGCTGAAACAACTAGCTGGTGGGACTGAGAACTACAAGATTCTTGGA	natural antisense	7.7082	4.45872	8.55064	7.43418	7.13979	3.93798	5.19039	4.24779
0.00473752	2.7587	ENSMUST00000171003	Gm5778	1072	chr10	+	73201694	73202766	chr10:73202211+73202766	ATATCACACCATAAATCACACAATGAAGAAGTTAGAAAGGCACTGTCTAGACAAGAAATG	intergenic	14.414	12.9501	14.395	14.7636	14.0835	12.8858	12.6991	13.2653
0.00482651	2.86887	ENSMUST00000150605	Matk	2983	chr10	+	81257341	81262985	chr10:81260813+81260907	ATATCAGCTCTCCGAGTCTCACTGAATGCAAACTGGGTGGGATGGGCAGGAGGTGCTCCT	exon sense-overlapping	8.15566	6.63518	7.96884	8.53365	7.9645	6.2933	6.95532	6.65691
0.00492742	-2.14903	ENSMUST00000136558	Zfp326	4672	chr5	+	105876567	105915818	chr5:105888279+105888433	GCCCTAATCAAGTGTGAGCAAAAGTAGAACTATGCAAACCACTATGGTATAAATGAATTT	exon sense-overlapping	3.02683	4.13052	2.86248	3.16037	3.05764	3.86628	4.46371	4.06156
0.00502906	2.60952	ENSMUST00000159633	Wnk2	682	chr13	-	49061328	49071015	chr13:49067917-49068098	CCCTCCACACCTGGGAGAACAGACAGTCCCAAGCCAATGCCCCTGTCTACCAGCAGAATG	exon sense-overlapping	11.0239	9.64008	10.9855	10.8717	11.2144	9.48123	10.0863	9.35269
0.00523894	50.1789	uc.292-	uc.292	217	chr19	-	41559055	41559272	chr19:41559056-41559115	GTGGGGAATCCCATAAATACTCTGAGCTTTGGAAACACTCATTTTTCCACTCATAACCAC	natural antisense	9.73005	4.08104	8.12949	11.5756	9.48511	4.25574	4.30764	3.67974
0.00527228	-3.01589	AK133114	AK133114	1791	chr17	+	21819925	21821717	chr17:21821599+21821659	TGCTCTCTTCTAAACTCAACAGGCTGGAGGAATATACAGCACATATGCATATATTCGGGC	natural antisense	8.25405	9.84663	8.3794	8.43337	7.94938	9.35869	10.1246	10.0566
0.0056029	11.8382	ENSMUST00000176779	Gm20688	512	chr15	-	77391701	77392381	chr15:77391721-77391919	TCTAAGACAAAGACACAACAAGTCTGTCAGTTCCTTCAGCTGGAGACTCACAGCAGATGA	intron sense-overlapping	7.43201	3.86663	6.57353	8.55311	7.16937	3.2996	3.99587	4.30442
0.00575429	72.7452	uc009qdo.1	AK180939	431	chr9	+	65555013	65555444	chr9:65555353+65555444	TTTTCAACTGTTAACACAGGCCCACTCTAGGGTTTTCATCTTCAGGAATGTGCAAGGCTG	natural antisense	9.66343	3.47865	8.41906	11.534	9.0372	3.51451	2.34793	4.5735
0.00575568	-2.51038	ENSMUST00000147412	Gm12204	333	chr11	+	52000852	52001911	chr11:52001851+52001911	TTGGTGCATCCTGCCAATCCCACCATTCGGAGAGTGGAAAGGATCAGGAGTATAAGGCTA	bidirectional	7.11103	8.43893	7.26356	7.29777	6.77176	8.16681	8.77593	8.37407
0.00588728	2.37855	TCONS_00013277	XLOC_009887	4066	chr17	+	22774545	22779115	chr17:22779055+22779115	AAATAAGTAACAACACAATTATCACAACCCCTAGCAATTCCTCTACTTAAAAGCCTCTGC	intergenic	7.28712	6.03704	7.3571	7.00551	7.49875	6.02547	6.35782	5.72783
0.00606665	2.80753	AK036147	AK036147	2880	chr5	+	37162848	37165726	chr5:37165663+37165726	GAGGAGAACAAAGTGTACACTCACCATCATCTCCTTGTAATTCTGAAAATAAACGATGCA	intergenic	12.8335	11.3442	13.0482	12.4609	12.9913	11.3664	10.9709	11.6952
0.00607047	2.6679	AK157498	AK157498	4562	chr10	+	108778310	108782873	chr10:108782812+108782873	TCTTTCTCCTTCCATTTTACACAGTGTGTATTTGAAGCCAGCTCTGCACTGGAGACAGGT	intronic antisense	10.8101	9.39435	10.892	10.6965	10.8417	9.29618	9.00049	9.88637
0.00655431	-2.44881	NR_015459	4933431E20Rik	5428	chr3	-	107888849	107896213	chr3:107895790-107895848	GCTCCACCCGCCCTCCGCGTGGTCAGTGGGCGGTGCGCAGGCGCAGCTGCTGCGGCTCCT	natural antisense	7.40728	8.69937	7.70178	7.34398	7.17608	8.69414	9.03919	8.36476
0.00661642	-3.7484	TCONS_00013581	XLOC_010800	3627	chr17	-	39842994	39847253	chr17:39845615-39845861	GACGGCGGGGGCGCAACGTCGGGGAACCGGGAAGCCCCCTGACCCTCCGGGCGAAGCCAG	intergenic	7.78096	9.68724	7.64664	7.72296	7.97329	9.97358	10.1062	8.98198
0.0067606	2.21855	AK156302	AK156302	1433	chr6	+	141506016	141507448	chr6:141507385+141507448	CCAGTTCCCAAGCCTGTTATTTGTGAGGTTCTTTTTCTTCTCACCACAAACTAATCTTCT	intergenic	6.58992	5.4403	6.95362	6.22262	6.5935	5.58645	5.37552	5.35891
0.00716039	-8.0549	uc009vez.1	Cox2	690	chrM	+	7009	7699	chrM:7632+7696	GCCCATTGTCCTAGAAATGGTTCCACTAAAATATTTCGAAAACTGATCTGCTTCAATAAT	intergenic	4.95837	7.96823	4.48775	5.31438	5.07298	8.42161	6.8901	8.593
0.00720688	2.92172	ENSMUST00000145924	Gm15597	1050	chr17	-	27959614	27965316	chr17:27959742-27960459	GCTGCTAATCCCCATGCCTTTAAAAACACATGTCTAACAATTACTGGTTAAGAAACAGTA	intronic antisense	7.00001	5.45319	6.89207	6.55664	7.55131	5.27724	5.50073	5.5816
0.00745947	2.33525	ENSMUST00000147599	Rdh13	3078	chr7	-	4440406	4445593	chr7:4440552-4441919	TGATGTCAAACTGTCACGTATCAGTATTTTGAATAGGGCCATAGCTCCATCTTTTTAAAA	exon sense-overlapping	3.80404	2.58046	3.80684	3.91904	3.68625	2.34299	2.34793	3.05046
0.00746667	2.37547	ENSMUST00000162954	Stk19	2031	chr17	-	34823994	34826451	chr17:34825036-34825602	ACTTAATGTAAACCTGTAGCCTCTACATGCTTGTGTACCTGCCCAGACAGTATATGACAC	exon sense-overlapping	6.52367	5.27546	6.91931	6.43323	6.21849	5.47159	5.34727	5.00752
0.00759543	2.25998	uc009aqb.1	AK146146	299	chr5	+	149641609	149647790	chr5:149647730+149647790	GCGCCAGCCACAAATGAGAAAGTCACCTGGCCCGCAAAATAAATTCCTGTCAAAGCACTT	intergenic	5.93554	4.75923	6.04415	5.48534	6.27712	4.80162	4.75877	4.7173
0.0076271	24.7966	ENSMUST00000181941	Gm26696	2848	chr6	-	4593803	4596651	chr6:4593834-4596651	GCCAAGTCCAACATACATACATGCACTTAGATTGTTAAATAGTTCTTGACTGAACCTTAA	intergenic	9.45878	4.82671	7.72425	10.3134	10.3387	4.79074	5.43088	4.2585
0.00772023	18.993	ENSMUST00000145305	Gm14368	415	chrX	-	4341035	4343915	chrX:4341277-4343791	TCAAGTGGCATTTTTGACAAATCAGTTTCCTTTAGACTACACCTTCAAGCCACTTAAGGT	intergenic	6.71506	2.46766	7.81726	7.2771	5.05082	2.73056	2.34793	2.3245
0.00792739	2.31399	NR_036572	Rps15a-ps4	697	chr4	-	132219892	132220589	chr4:132219906-132220045	CTTTTCAGCTCCTAAAAAGCCATAGTTTGATTCTCATGCTCTGCCACATTAGTAACTTCC	intergenic	4.90062	3.69024	4.65863	5.22709	4.81615	3.52804	3.49627	4.04642
0.00793085	15.8837	uc.268+	uc.268	251	chr2	+	37370061	37370312	chr2:37370217+37370276	ACAGCAAAAACACACAGAATTCACTCTTTGCTATTCACTATCATCACAACCCTCATTGTT	natural antisense	10.4368	6.44735	9.37379	11.6513	10.2854	5.9231	7.38223	6.03671
0.00817125	2.11089	ENSMUST00000130660	Gm1661	618	chr4	-	117243512	117252125	chr4:117243526-117243757	TTCAGTTCACATCCCCCACATTGTGGCCAATGACTACCTGTAACTCTAGTTCCAGAGAAT	exon sense-overlapping	10.3207	9.2428	10.156	10.151	10.655	9.10366	9.09303	9.53171
0.00817125	2.11089	ENSMUST00000130660	Gm1661	618	chr4	-	117243512	117252125	chr4:117243526-117243757	TTCAGTTCACATCCCCCACATTGTGGCCAATGACTACCTGTAACTCTAGTTCCAGAGAAT	natural antisense	10.3207	9.2428	10.156	10.151	10.655	9.10366	9.09303	9.53171
0.0083935	-3.08186	uc012dta.1	Klhl7	3549	chr5	+	24100589	24161231	chr5:24151780+24151840	CAGAGTCAAGCTGTCTCTATGGTCCTGTGATTCTGGGATCCTGTGATCCTCAGGTTCCGG	exon sense-overlapping	7.01319	8.63699	6.55664	7.6307	6.85224	8.57186	8.50673	8.83239
0.00847274	2.05803	ENSMUST00000126025	Gm16126	589	chr9	-	95618910	95648471	chr9:95618927-95619243	AAAGATCAATCCCAATTGAAGACGACTGAGTTCCATCTGAGGGTTGCTCAGCTGAAGTGT	intronic antisense	6.33858	5.29732	6.28416	6.43434	6.29725	5.35568	5.62878	4.9075
0.00872196	-3.9354	uc008tcn.2	DQ717008	62	chr4	-	62224573	62224635	chr4:62224587-62224635	CAATGCCTCGCCCTGTGATGTGTCATGCTGCTGCCGCACAACCTGGCTTCAGAGGTACCA	intergenic	7.59884	9.57535	7.14008	7.66761	7.98883	10.0652	9.71457	8.94631
0.00931579	2.09736	CA466220	humanlincRNA0416	775	chr9	+	41886720	41887259	chr9:41887134+41887202	ATAACTGCAGCCTGGAAATAGAGAAGGATCCACCTTGAAACCTCACCAAGGAGAAATGGA	intergenic	5.71299	4.64441	5.91527	5.62174	5.60196	4.80441	4.88869	4.24013
0.00952285	2.11293	AK020417	AK020417	942	chrX	+	109509236	109510176	chrX:109510116+109510176	TTATTTTTTGAATGAGACTTCTCTTTTGTCCCTTCACACAGACAGTAACAATCTCTATGG	intergenic	12.2143	11.1351	12.0765	12.6338	11.9326	11.3018	11.0041	11.0992
0.0100118	-2.02213	ENSMUST00000134553	Fubp3	908	chr2	+	31603270	31613107	chr2:31612169+31612235	TCAATGGGGACGTAGAATGGCAGAAAGAGCCCTGGGCCAGCCTAAATTGACGGGAGAGTC	exon sense-overlapping	3.4384	4.45427	3.03728	3.62417	3.65375	4.31442	4.42128	4.62712
0.010169	17.3631	uc011yoz.1	Abcd4	2679	chr12	-	84602530	84617466	chr12:84612521-84612583	ACTGTCACTCATCCCGAATTGAACTGAACTGGTGAGGCAGAAATAAGGGTTCCAAAGCTA	exon sense-overlapping	7.33096	3.213	5.81386	8.28497	7.89403	2.97509	4.11706	2.54684
0.0104291	2.64412	uc.91+	uc.91	207	chr2	+	62517865	62518072	chr2:62517975+62518034	TTTTTCGTCATTTCTGCCACCTGCCACTTGCTAAAAGCAGACATAAGATATACTAAAAAA	intronic antisense	10.0396	8.63678	10.0265	9.98307	10.1091	8.90704	8.02577	8.97752
0.0109924	-2.09647	TCONS_00013386	XLOC_010310	1478	chr17	+	57167946	57170304	chr17:57170214+57170304	TGAAGAAAATGCCCGGTTGAGTACAGTGTGGCTATCATTTGGTCACCCTGTCACTCATTT	intergenic	5.20501	6.27297	4.98605	5.48424	5.14474	6.39726	6.51766	5.904
0.0113867	5.20915	ENSMUST00000144787	Alox8	731	chr11	-	69189871	69197811	chr11:69197589-69197662	GACTGTGGAGGAAGGCAGCCCAGGGGGACCATCCTCAGCATACTAAACAACCCCTCCTAG	exon sense-overlapping	10.3976	8.01654	10.2627	10.0338	10.8962	8.50856	8.46623	7.07484
0.0115503	4.97157	uc007wcl.1	Gm628	3487	chr15	-	73761409	73830983	chr15:73761423-73761775	GCATGGTGGGACACAGACCAACAGTGTGCCTGCTGATTCATGAATACAGCCTGCCTTACC	exon sense-overlapping	6.54953	4.23583	5.84802	6.53458	7.26598	3.73327	4.84965	4.12455
0.01198	-2.12645	uc008cpj.2	UCP4	2794	chr17	-	43639794	43642588	chr17:43639909-43641899	CACTGCTGTCTTTATCTTAATATACTCGGTATCTGACGGGGACATCATTTTGATAGGTTT	exon sense-overlapping	3.88863	4.97708	3.63793	4.34749	3.68048	5.14132	4.9823	4.80763
0.0119851	-2.38855	NR_046167	Gm15850	508	chr1	-	136127718	136131183	chr1:136130239-136130389	CTCCAAGCTTCTTGCATCAGCCTCAGATGATGAAACCCTGTGAGACGTCTTGGCTGGGAT	bidirectional	3.45392	4.71006	3.38849	3.71803	3.25525	4.8804	5.03667	4.2131
0.0127892	-2.64505	ENSMUST00000155268	Mylk	3077	chr16	+	34745209	34877836	chr16:34745310+34745370	CGAGGCGCCCGTCCAACCGGCCGCGGAGCCCGACGCCTGCGGCTGCGCGTCGCCGCGCTG	exon sense-overlapping	2.71287	4.11617	2.52907	2.94464	2.66491	4.18396	4.60504	3.5595
0.012926	2.46572	ENSMUST00000154592	Gm13166	280	chr4	+	146252172	146272975	chr4:146252353+146272882	TTACCTTCTCCGCTGATATTGGTATTCATATGCTCAGCTAAATGTACATAACTGTAAATC	intergenic	7.76481	6.4628	7.95062	7.54338	7.80042	6.21331	6.15219	7.02289
0.012929	2.88583	AK083462	AK083462	1036	chr15	+	98918398	98919433	chr15:98919368+98919433	TATAGTTGGCCCTCTGCATTGTTGGGTTCTACATCTGTGGGTTCAGCTAATCTCAAACAC	bidirectional	6.54553	5.01654	6.98291	6.17187	6.48181	5.02881	4.54491	5.4759
0.0130873	9.67683	uc008vzg.1	Plekhg5	3803	chr4	+	152086871	152115394	chr4:152108325+152108407	AGGAAGCCATCGTCACCATGCTCGGTGGAACGCTTCATACACCACGTGAACACGTGCATG	exon sense-overlapping	7.87223	4.5977	8.16816	8.41271	7.03583	3.7847	4.14403	5.86437
0.0132933	4.94888	AK156155	AK156155	2083	chr10	-	64298181	64300263	chr10:64298206-64298949	ACAGAGCATCTCACTCTCAATATGCATCAATTTCCCTAGAACACACATTTAATTCTGTCT	intronic antisense	6.17353	3.86643	6.93636	5.15515	6.42909	4.11467	3.71031	3.7743
0.0135036	7.4729	NR_003718	Miat	8716	chr5	-	112213227	112228948	chr5:112228140-112228308	TACAACACCAACCCACAAGACCTGGGGCGTCCAGCGCAGCCTCAAACCCAGGGCATCTCT	intergenic	11.1398	8.23817	11.2533	10.9914	11.1748	8.46769	9.29063	6.95618
0.0151056	-9.4815	AK021017	AK021017	1098	chr18	-	76975071	76976162	chr18:76975326-76975584	CACTTGAGGTTGTCCTCCGGTCTCTAGAACATATATGCACATGTTAAAAAGATTTTATAT	intergenic	5.27949	8.5246	4.26176	5.44027	6.13642	9.02622	7.37285	9.17474
0.0152828	4.67059	ENSMUST00000152133	Nacc2	1258	chr2	-	26064369	26091819	chr2:26064383-26064453	TATGCAAATGTCCTACCCTATTTTTCAGACCTATAAACAATACACTCATCACCAATCAGT	exon sense-overlapping	6.81628	4.59267	7.31718	7.12307	6.00859	3.86427	4.98763	4.92612
0.0153107	2.01309	uc012cgq.1	Efcab8	782	chr2	+	153780878	153792843	chr2:153789264+153792707	TCATCCCCCTGCACCATGGGAGCGAGGTTGTAAAAGTGGCATGTTTAACCAAACGGTTCA	intergenic	11.7816	10.7721	11.6124	11.7055	12.0268	10.3448	11.0161	10.9555
0.0154516	5.26331	uc.58-	uc.58	203	chr11	+	24485422	24485625	chr11:24485566+24485625	AGCCTGTATCCCCATAATGAATTAAGTAACAGGTTATGCTGATATTAATCTCAGCTAGCT	intergenic	6.73418	4.33821	6.79166	6.24644	7.16444	4.07632	3.5835	5.35481
0.0154646	39.308	ENSMUST00000121220	Gm13862	197	chr6	-	34810630	34810827	chr6:34810644-34810827	CATGAGGGGACAACACCTAAACCCAAGAGGGCAGCTGTTGCAGCATCCAGTTCATCTTAA	intronic antisense	9.46725	4.17049	7.59654	11.7734	9.03181	3.25971	4.56869	4.68308
0.0156516	4.00622	TCONS_00034211	TCONS_00034211	686	chr9	-	68537916	68562179	chr9:68540327-68545390	TGCCCCCGCCTGACCACATCCAGATTTCCAGAGATGCCCAAGCTGAAAGCCAGACAAGAA	intergenic	10.5165	8.5143	10.2561	10.229	11.0645	8.85473	7.69147	8.99671
0.0156573	13.3172	mouselincRNA0307-	mouselincRNA0307	24702	chr12	-	29113011	29137713	chr12:29113015-29113074	AAGTTCAAAGGCTAAGTCATTCCCTCTGACAGACAAAGACTTAGTTTTAAGCAACATGCA	intergenic	7.49742	3.76221	6.31318	8.15514	8.02395	4.58515	2.34793	4.35354
0.0157623	3.72435	ENSMUST00000148959	Prune	774	chr3	-	95265157	95268944	chr3:95265179-95265417	GTCAGAAATCCACCTGCCTCGGAGGCTAACTATAATTGATGGGTCATATCCAATAAAAAA	exon sense-overlapping	7.94341	6.04642	7.69319	8.19126	7.94577	5.15386	6.5697	6.4157
0.0159888	4.07273	ENSMUST00000140952	0610040B09Rik	158	chr11	-	96293496	96305081	chr11:96293505-96304981	GCCGGGTCAGACGCCTCTTCGCCCTAGGCTGGCCTCTGCGGAGATTCCAGGCCCCACAGA	natural antisense	9.28072	7.25472	8.87768	9.9825	8.98198	7.81846	6.57899	7.36671
0.0164911	-2.20841	uc029wwz.1	BC075671	3774	chr8	+	129263640	129271868	chr8:129271808+129271868	AGGAGATACACATGTGGGCCCGGAACCCTGTCATTAAACTACCTCGTATGTTTGCATTAA	intergenic	4.89127	6.03428	4.93799	4.5124	5.22344	5.71239	5.98905	6.40141
0.0167266	-4.06188	ENSMUST00000149649	Rnf25	423	chr1	-	74594221	74594801	chr1:74594726-74594801	AGGGTTAGGGTTCAGTCATCTGTCTGTCTTTCTCACACTGTTTCTTTTTCTCCTCCCATT	exon sense-overlapping	7.11363	9.13578	6.79044	7.80723	6.74321	9.7722	9.1618	8.47332
0.0170159	-2.42481	BG069076	mouselincRNA0348	756	chr12	-	107806651	107807408	chr12:107806990-107807037	TCACATTTGGGCAGCAAGCACTTTACCAATCTCCCTGCTCCTACTTGCAGAGCTATCAGA	intergenic	10.2412	11.519	9.78407	10.8385	10.1009	11.3777	11.6819	11.4975
0.0171084	3.43231	AK042817	AK042817	1920	chr8	-	12237316	12239236	chr8:12237431-12239236	GCTGCCATCCCTAGGGACAGATGTTAATTTGGATTTCTTCCATTTATTTTAAAATGCTGT	intergenic	4.34534	2.56616	5.1149	4.11765	3.80348	2.34299	2.34793	3.00757
0.0174896	-3.6394	ENSMUST00000129609	Gm13824	516	chr5	+	114968783	114997849	chr5:114985803+114985863	ACAGCATTTAAGGTCCTTCTATCTCTGCTACCCAGGAATGAGCCAACACAACAGCATTTT	intronic antisense	6.38722	8.25092	5.87376	6.53229	6.75561	9.03538	7.96884	7.74855
0.0175083	-2.69004	uc029wqs.1	BC010587	1749	chr8	+	20122306	20151685	chr8:20148123+20151480	CTTGATGATTGCGTGTACCAGATGTCTGTTTCAGAAGCAGCTGTCCCTGTGGGAGGAAGT	intergenic	3.43532	4.86295	3.17634	3.208	3.92163	5.14562	5.12657	4.31666
0.0176915	131.611	ENSMUST00000171180	Gm6536	615	chr14	+	43042969	43045946	chr14:43044962+43045083	CACCATCATTAAATCACAACATGAGAAGACAATGTTGGATATGGAAAACATTACTCAGTC	intergenic	11.4183	4.37817	11.4255	11.5491	11.2803	2.34299	2.80696	7.98456
0.0177503	2.49241	AK015531	AK015531	1800	chr1	+	37660721	37662647	chr1:37662582+37662647	CCTTAATCAATCTCTCCTTCTCTTGGGGGAAGAAAAGGACGAAAATAAATTATGACTTAA	intronic antisense	9.1598	7.84226	9.29798	8.99703	9.1844	7.38443	7.66553	8.47683
0.0177993	25.546	AK085569	AK085569	3232	chr6	-	71538511	71541738	chr6:71538546-71540682	GCTGTCTTTGAGTTATTTCTGTTCCTATAAGTAACTCCTCAACCATACTCTTGTAAGTAA	intergenic	8.80418	4.12915	9.06501	10.3605	6.98707	3.31018	3.56388	5.5134
0.017805	12.837	AK004365	AK004365	535	chr2	+	31948546	31949081	chr2:31949021+31949081	GTAAGTTAACTCTTCACCCATATTCTTGTAAATAACCCTAATAAAGCTTACTGGGTCACC	intergenic	7.20218	3.51994	8.28198	8.00469	5.31986	3.68465	3.39592	3.47925
0.0179382	6.43165	uc008zbq.2	DQ708880	60	chr5	-	114847962	114848022	chr5:114847976-114848022	TGAGAGCCCTCTATGAACGTCCTCTGTGTTTTCGAATTGTGGATCTAGACACCGACGGCA	intergenic	7.38002	4.69483	7.27819	6.33056	8.5313	5.24007	4.41954	4.42487
0.018397	2.36471	NR_027866	5730408K05Rik	408	chr19	-	8888386	8888770	chr19:8888481-8888537	AAATGTAGCTAGGTCCCGCAGTCCCCTCTGGGTTACTCAACGCTTTTTATTTTATTTTAG	bidirectional	8.65607	7.41441	8.44061	8.45246	9.07515	7.45429	6.97012	7.81882
0.0188518	7.66043	ENSMUST00000177268	Gm20631	1627	chr1	+	150625298	150783499	chr1:150783368+150783499	CATGGTCCCTCTATGCCGAAAATTCAGATGTTCACTGTTTACAGCTTCTTTAAAACAATT	intronic antisense	7.52862	4.5912	8.27125	8.25987	6.05475	4.69696	4.16349	4.91315
0.0192603	2.19413	ENSMUST00000181092	Gm26796	2084	chr12	+	80758405	80761267	chr12:80761205+80761267	ATCCTGATCGATGCCATGTAATGAGTGCTTTTTGATGACACCTCATCCTACCCTTCCATC	natural antisense	8.31181	7.17816	8.74369	7.80645	8.3853	7.28955	7.31057	6.93437
0.019346	34.5676	NR_038017	Gm15915	908	chr10	-	93674217	93683322	chr10:93674327-93674589	ATCACAGCTGCCAAGATCATCACGAGTAGCAGATCCTCACTACATCTTCAGATAAACAGC	intronic antisense	9.64438	4.53303	10.802	10.8209	7.31017	5.87507	3.68154	4.04249
0.0196217	9.83138	ENSMUST00000157536	Gm23537	330	chr1	+	104485956	104486286	chr1:104486226+104486286	ACAGGACTGAGCTATGAATAAACCCTTAGACTCATCTTAGCCACTCAGCTGGGCTTTCTA	intergenic	8.04582	4.74843	7.10247	7.54616	9.48883	4.32981	4.21349	5.70197
0.0197334	3.36228	ENSMUST00000087431	Gm10205	234	chr5	-	44983860	44984242	chr5:44983874-44983974	AGTTTCTGTAGTCCACATTCTCACCTGTGCAGACCAGTCTCTGAGGGATCCAGGAATCAA	intergenic	8.39386	6.64442	7.60028	8.98801	8.59328	6.88173	6.21738	6.83415
0.0198396	13.6574	ENSMUST00000122032	Gm7150	973	chrX	-	153403097	153404070	chrX:153403130-153404070	GTAAAGCTCACTTCCTGTATGACAATGAATATAGCTACAGCAACAGGGTGGTGGACCTCA	intergenic	7.85902	4.08741	8.4629	7.51728	7.59687	4.26418	2.34793	5.65011
0.0198754	-2.40113	uc007cvq.1	Gm5833	532	chr1	-	138671431	138682075	chr1:138671445-138671745	CAGGGTGGGTCTTCCTACCTCCCTGTTATTCTGTAAATGCCCATATAAACATATTCAGAA	intergenic	8.10855	9.37226	7.67607	8.36011	8.28947	9.8051	8.91523	9.39645
0.0201051	2.55923	ENSMUST00000145438	2810008D09Rik	459	chr11	+	117076789	117077457	chr11:117077218+117077278	GGGTGGGACGGTGACCTGAGGCCGACGGTCTGGGAAAAGGCTCCTGTGTGGCTGTACCCG	intergenic	4.7057	3.34999	4.23599	5.15412	4.72698	3.27352	2.96568	3.81075
0.0202786	5.99653	AK153494	AK153494	1366	chr13	+	51733469	51734834	chr13:51733898+51734050	TTTGTCCAACTAAAATGCATCCCAAATCCCGTGTAGAGAGCCATCTCTCAAGTGCTATGC	intronic antisense	10.2492	7.66502	9.46444	11.4482	9.8348	7.50737	8.2987	7.18901
0.0203523	2.51478	uc008yks.2	Zfp951	2198	chr5	-	104835719	104860068	chr5:104835797-104837515	CTCTGACTCTAAATATAGGCTTAACACTTTGCTTTCCAGCACTGTTTATTTGTTAGTGAT	exon sense-overlapping	4.92598	3.59555	5.27618	4.21687	5.2849	3.5572	3.67847	3.55099
0.0203951	12.2799	ENSMUST00000124313	Chaf1b	2828	chr16	+	93883930	93894288	chr16:93894048+93894288	TAAGTAAGAGTAGGGTCCTCTCTAGCAGTTCCAGAATCGTCACATGTTAAGATGGCGTGT	exon sense-overlapping	9.10602	5.4878	9.16761	10.5672	7.58321	5.94033	5.93142	4.59165
0.0204399	15.6603	AK086739	AK086739	965	chr14	+	99522544	99576902	chr14:99576839+99576902	CACTATACCTCATCCTGAGTCACCAATTATTGCCTGTTGATTTTGTAATAAAACATTCTG	intergenic	9.77964	5.8106	10.0179	9.57819	9.7428	6.00092	3.88923	7.54164
0.0205621	3.23414	ENSMUST00000160182	Gm16239	2635	chr10	-	99179183	99184610	chr10:99179197-99179582	GAGCTCCAGACAGTCAAGTCTACACACTGAGGCTCTGCTTCTAATAACAACAACAAGCAT	intronic antisense	6.07752	4.38414	6.34188	5.92775	5.96294	5.23274	3.78528	4.1344
0.0208951	-4.33904	uc007fnn.1	Ank3	7274	chr10	+	69989934	70027436	chr10:69993693+69993762	CTAGAAATAAGAAAACAGAGGCACCGCCCTTAAAATCAAAGAGAGGAAAGGCCGGCAGTA	exon sense-overlapping	4.10196	6.21934	3.78265	4.54514	3.9781	6.5764	5.1854	6.89622
0.0214732	-3.01472	AK009641	AK009641	332	chr2	+	181218503	181218833	chr2:181218742+181218833	ACCAGCCTTCTGTGGGAACCAGGCATGCAGGTAAAATGCTCATATACATAAAAATCAATC	intergenic	7.29997	8.89199	6.80251	7.46848	7.62892	9.02233	8.22591	9.42773
0.021666	2.81395	uc008xgw.1	AK076853	544	chr5	+	39307128	39313295	chr5:39310579+39310643	ATTCCCCATGCCCAAGTGGAAGACCTCTAAGTCCATGTGCATAAAGACAGTACTATTGGA	intergenic	7.17717	5.68457	7.20638	7.74358	6.58155	6.05766	5.25813	5.73792
0.0216671	2.68826	TCONS_00036271	XLOC_027283	421	chrX	-	110635365	110664744	chrX:110635441-110635529	CACTACAGAGTACTCTGCTGCAGTATAACACACCATTTCTAAAATATTGACCTAACTATT	intergenic	5.18459	3.75792	5.70689	4.92844	4.91844	3.79638	4.23992	3.23745
0.0216852	2.24463	NR_046014	A530006G24Rik	1331	chr2	+	147710692	147717632	chr2:147717560+147717632	TTTTATGAGTCTCTCCACCTTATGTCTCATGAATTAACCTCACCCCACCATCTGAAATAG	intergenic	12.5231	11.3567	12.9349	12.1755	12.459	11.816	11.1159	11.138
0.0218887	3.57206	AK035861	AK035861	2506	chr9	-	81328796	81331301	chr9:81328844-81330199	GCCTTCTCCTTGGGGTGATTTTCTAAATTGTAGTTGAAAAAGTGATAGTGTTCAGATAAA	intergenic	10.4294	8.59262	10.6957	9.99403	10.5984	7.78446	8.63909	9.3543
0.0222117	-3.61473	uc009ijo.1	AK005667	324	chr7	-	97598348	97645112	chr7:97598507-97598555	TAAAAAATTTGGAAGGGGCAGATGGATCCACTGAAACATTATGGTTCCCTCAGCTCCTCC	intronic antisense	5.13837	6.99226	5.03069	5.36556	5.01887	6.61409	6.38283	7.97985
0.0224981	-2.07842	ENSMUST00000128520	Gm16121	2253	chr5	+	140101198	140107591	chr5:140107528+140107591	TCTATGAGGACTGATGCCTGAAGCTGAACTGGCTCACACATATACATACTCAACCACACA	natural antisense	9.70955	10.765	9.85656	9.68801	9.58408	10.8304	11.216	10.2487
0.0230526	2.03651	TCONS_00025197	XLOC_018928	136	chr5	-	15627836	15634108	chr5:15627850-15627912	TCTACCACTGCTTGACAAATACAGAGGTGAGTGGTTGCCCCCAACCATTAGACTGAGCAC	intergenic	6.08725	5.06115	6.12877	5.5733	6.55968	5.04265	5.10042	5.04037
0.0230604	5.50433	ENSMUST00000117791	Gm12008	755	chr11	+	14780026	14780781	chr11:14780721+14780781	GAAGCCATCATCTTCACATGCCTTCTCAATGAGACTGACAACAAGCCATTCTAATACAAT	intergenic	8.85421	6.39364	8.79081	8.45785	9.31395	7.54849	5.34022	6.29221
0.0230758	3.91579	ENSMUST00000127849	Gm13630	3650	chr2	+	66409493	66421588	chr2:66421266+66421588	TTAAACCCATGTCCATGCACTCTTCTCTGGTGGACAACCCACAACATTAGCTAATACTTT	intronic antisense	10.9692	8.99991	11.2613	10.5532	11.0932	8.93814	9.90589	8.1557
0.0231827	2.04307	ENSMUST00000161735	1810021B22Rik	494	chr15	-	89071197	89075149	chr15:89074149-89075098	CTACTGACAGCCATTCCCCAGCCTGCGTTGCTCAAGCAGGTTCTGTGGCGCCACAGGATG	bidirectional	8.68849	7.65775	8.65254	8.66284	8.7501	7.23631	7.53275	8.20419
0.023219	2.10469	ENSMUST00000129672	Clcn3	8193	chr8	-	60911922	60955233	chr8:60923243-60927231	ATCTGTCTAGATTTCCTGTTCACCTGCCTAGTATGCGACTCTAGTAACTTGTCCTGGTGA	exon sense-overlapping	7.80006	6.72645	7.57897	7.59427	8.22693	6.32524	6.81426	7.03985
0.0232824	2.75565	TCONS_00036130	XLOC_026921	886	chrX	-	11522438	11524361	chrX:11522503-11522850	TTTTAAAACAAGTGCCTTTATCCATTGAGCCACGTTGCTGACCCAACCATTGGTTACTAG	intergenic	6.99523	5.53284	6.91895	6.50769	7.55906	5.97362	5.58762	5.03729
0.0234461	-3.94069	TCONS_00027006	XLOC_019662	2858	chr6	+	6660821	6683407	chr6:6683347+6683407	TAAGGACTCTTGTATGCACTTACCTACACTAGGGACCAGAGAGAAGAGATGTTTTTTGAG	intergenic	3.48328	5.46173	3.98772	2.71451	3.74762	5.93675	4.67997	5.76847
0.0235041	4.3881	AK141418	AK141418	3886	chr8	-	69605108	69608991	chr8:69605125-69605747	AACATGTATTCCTTTTAGTAGAGGACCCAAACTTGTATATGGTACACCTCCTACCTCCAT	intergenic	7.11381	4.98021	6.26959	7.49914	7.5727	5.13496	4.18078	5.62491
0.0237033	2.11116	ENSMUST00000118550	Gm11566	203	chr11	+	99897572	99897775	chr11:99897715+99897775	CTCCTTAAGTCAACTTGTGTGGTTGTCTGCTGCAGTACACCCTACTGCCAGTCCTGCTGT	intergenic	5.21565	4.13762	5.58286	4.68923	5.37487	3.90445	4.12568	4.38274
0.0245067	2.13816	uc009cpt.1	1700040I03Rik	280	chr6	-	85447637	85448045	chr6:85447702-85447807	GTGTAAGGGAGGGGCAGCTAGCACCTGCCTGACTTTTGATCTCATCACCACCTCTTCCAG	exon sense-overlapping	11.5918	10.4954	11.7657	11.4175	11.5922	10.3209	11.0709	10.0945
0.0245177	3.59131	ENSMUST00000128772	2410089E03Rik	2153	chr15	+	8247102	8252976	chr15:8252913+8252976	TCCTCACTGCCATGGTCATTTCTGACCACAAAATAGCTTGGAGTATTCTCTTCTGCAACT	exon sense-overlapping	6.164	4.31949	5.36611	7.06406	6.06182	4.52124	4.47565	3.96156
0.024803	-8.26224	uc029xrr.1	FJ541126	338	chrY	+	4341312	4381528	chrY:4381468+4381528	ACTGAAAGTGAATGGCCCATGTGTTGCCACTGATGTGAGCCATTTGCCTGTTGTGCTTCA	intergenic	7.41359	10.4601	7.4744	7.56221	7.20415	9.16151	12.0933	10.1256
0.024831	-2.28245	AK020813	AK020813	1247	chr1	-	34269881	34271128	chr1:34269898-34270524	TGCCTAGCGTTAGTCGAGAGTTCATTATAAACCTACCCTACCACTCACTGATGTATGTTT	natural antisense	9.9322	11.1228	9.96295	10.3031	9.5305	11.2814	10.6219	11.4651
0.024896	-2.07018	ENSMUST00000135645	Cops7a	768	chr6	-	124959233	124960141	chr6:124959681-124959798	TTTAGTCATTTGCATGGGGTCGGGAGTGGGGGTGTCCTCTAGGAATTAGGGGACCCCTTG	exon sense-overlapping	5.87065	6.9204	5.5488	6.31717	5.74597	6.82303	7.29081	6.64737
0.0250497	-2.26326	AW123425	mouselincRNA0602	450	chr15	-	101260436	101260886	chr15:101260650-101260886	AAACTCTGGATGGGAACTGTCTCCGAGCCAATGCGTCCTCTTCTGTTTATATAGCAGAAA	intergenic	5.44582	6.62422	5.18848	5.30861	5.84037	7.14959	6.24312	6.47994
0.0251661	-2.28989	ENSMUST00000145304	Myom3	2551	chr4	+	135798189	135815564	chr4:135798234+135798294	GGGACAGGGGGAGTGGGGAGAGGAGAGGGCTCCCACCCACACAGGTCCTGTCTCTCTCAG	exon sense-overlapping	8.20632	9.4016	8.45825	7.57296	8.58776	9.26149	9.65192	9.29138
0.0252096	-2.59175	uc029xhn.1	AK195152	168	chrUn_JH584304	+	49179	49899	chrUn_JH584304:49302+49863	TGGGGAGCCCTGCCACCTAGACCTCAATGCAGCCCGCTCATCACGGAAACAGCCTCGACG	intergenic	8.1975	9.57142	8.78346	7.9838	7.82524	9.78579	9.87375	9.05474
0.0252571	-2.61592	uc011ysu.1	Rian	2644	chr12	+	109645846	109661711	chr12:109656818+109658052	TTCTATATTCTGTTTTCTTCGGAACAGATGCCTTCCTCACTGGTCACCAGGTTCAAGGTC	intergenic	7.18541	8.57273	7.91666	6.58674	7.05283	8.63082	8.41039	8.67698
0.0253037	2.22992	uc008nbl.2	DQ703636	163	chr2	+	151329672	151329835	chr2:151329757+151329835	CCAGCCTCTACTCTTATCAAGAGAAATATGAAATACATCACTGAGCTAGATAATTTGTGA	intergenic	5.33007	4.17307	5.2554	4.95809	5.77671	4.63409	3.95195	3.93318
0.0253744	-2.4276	ENSMUST00000138200	Tsen2	4563	chr6	+	115544705	115552361	chr6:115552293+115552361	AGAAGTACTGAAATAGGAAGATTGCTGTGAGTTTGGGGCTAGCCTACTACATAGCCAGAC	exon sense-overlapping	5.18632	6.46585	5.24193	5.08725	5.22978	5.87005	7.1273	6.40021
0.0254185	-3.52964	AK017193	AK017193	1265	chr12	-	72759783	72761047	chr12:72759870-72761047	CTCCAAATCACTCAGTATTTTGGGAATACGATGAATTTGTAGCACCTCCAGGTATATAAA	bidirectional	3.48448	5.304	3.8576	3.17568	3.42016	4.61259	6.23587	5.06354
0.025592	-2.35903	ENSMUST00000133492	Iqsec1	568	chr6	-	90690661	90736687	chr6:90736590-90736687	CGCGTAAGGGCCGCGCTCTCGGCGGGTCGGCGCGCACTCGGCGGCTGCGGGCACCGAGAG	exon sense-overlapping	2.81262	4.05081	3.16262	2.94888	2.32636	3.65093	4.52162	3.97988
0.0258304	2.91277	ENSMUST00000180977	9030407P20Rik	1802	chr7	-	120673734	120677560	chr7:120675227-120677300	AGGAGAAAAGACCTTGTGTGCAGCAGAGGCATCTCATCACTCACCTGAGTAAACAGCTGG	bidirectional	9.01847	7.47608	9.11663	9.23277	8.70602	7.27262	6.87874	8.27688
0.0260705	3.40947	ENSMUST00000131969	Il17rc	645	chr6	+	113476587	113479301	chr6:113479190+113479250	GAGAGAGTGTGTGGGACGCCAGCGTTTCCCTTCACCTCACTCATTCCCTGTTTTCCACAG	exon sense-overlapping	9.7215	7.95195	9.26918	9.90849	9.98682	7.98201	7.14075	8.73309
0.0261855	5.2741	ENSMUST00000142256	Pdcd6ip	847	chr9	-	113655569	113657294	chr9:113655592-113656016	ATTTGAAGGGTTAGCCTTGTTCGGGGATCAGTCATTCATTCAATCTTCTGTCAGTCTGTC	exon sense-overlapping	5.61945	3.22052	4.74525	6.61208	5.50102	3.60908	2.34793	3.70456
0.0267463	5.45961	AK143705	AK143705	2611	chr10	+	96651845	96654456	chr10:96654396+96654456	AACTTTGTCCTTCAGCCAGTTTTTGCCAGCGTTTCACTTTAACTAATGGGTGGTCTATTT	intergenic	8.75698	6.30818	7.65248	10.0848	8.53365	6.45229	6.30515	6.1671
0.0268289	31.7462	ENSMUST00000149475	Fnip2	3629	chr3	-	79456886	79466205	chr3:79465852-79466205	TTAATTTTAAGTGCTGCCTCAGTGGCACACCTTCCTGAGTACCTGTAACACTCCATGCTT	exon sense-overlapping	12.3672	7.37872	12.1527	12.8977	12.0514	6.08234	5.80967	10.2442
0.0269452	15.6388	ENSMUST00000163245	Gm20507	2860	chr17	+	33630758	33645705	chr17:33631020+33631088	TACAGAGATTCTGATATAGATACCCTTCCTACATCTTGGTCCCTGGGAAGCAGTGGATAG	exon sense-overlapping	10.9536	6.98659	10.7892	11.7215	10.3503	6.67484	5.27453	9.01038
0.0270638	-2.61482	ENSMUST00000139618	Gm12843	415	chr4	+	117296143	117297373	chr4:117297178+117297373	AATTTGGGGAAGATGGAGCGGTCATTTATCCTTCATCTCTGACTGACCCTTAGGATGTGA	natural antisense	4.39358	5.78029	4.55527	4.3739	4.25158	6.51508	5.15163	5.67417
0.0273524	7.57896	ENSMUST00000121669	Gm11745	448	chr11	+	117134597	117135045	chr11:117134746+117135045	AGTGTTTAATGTTCTTCTGCTTGTTTCTGTCTCTCGGTGGCTTCTTGAGGGCTTTGGTGA	intron sense-overlapping	10.1385	7.21647	9.38136	11.5809	9.45312	7.3685	6.34012	7.94078
0.0273805	-28.3033	AK143254	AK143254	3122	chr6	-	88784329	88787451	chr6:88784355-88787451	GGTCGTTCTCATACATCTGCACTTGAAGGTTCTGGAAGATCCACTGCATAAAATAAATTA	intronic antisense	7.17992	12.0028	9.8779	6.03219	5.62969	11.1624	12.5696	12.2765
0.027526	3.03146	uc007pmu.1	Ggps1	2356	chr13	-	14050928	14063401	chr13:14059396-14059450	AGTTACCTGGATTTGCCACCAAGTCTGACAACCTGAGTTGTTCAATCCATGGGATTCACA	exon sense-overlapping	7.95316	6.35314	7.432	8.4297	7.99777	6.46665	5.65746	6.93532
0.0275604	16.9429	uc.208+	uc.208	218	chr6	+	49252726	49252944	chr6:49252779+49252838	CTGGAACATAAACCATACATTTACTTAACCTAGGACCCATTCATTCTTCCAGATTCTTTT	intronic antisense	12.0373	7.95467	12.1232	11.1305	12.8581	7.17674	6.56922	10.118
0.0276507	-3.52079	ENSMUST00000142391	Zfp644	1484	chr5	-	106689819	106696166	chr5:106689836-106690590	GTGTTTGGTTACATAGTAAGCTCTAGGCTATCCTGGGTTACACAGTGAATGAACCTTTAT	intron sense-overlapping	4.66357	6.47947	4.90834	3.69303	5.38935	6.23186	6.83334	6.37322
0.0276961	3.78919	ENSMUST00000144213	Rnft2	801	chr5	-	118236926	118242921	chr5:118237006-118237126	GACTGCGCATGCCCAGAGCCAGGACCAGCCTGTAGACGAACTATGGTGGTTTGGGTCAGC	exon sense-overlapping	6.82498	4.90309	5.92019	7.06818	7.48656	5.11016	5.32684	4.27225
0.0282545	3.2059	ENSMUST00000135990	Gm14104	356	chr2	-	132845998	132847256	chr2:132846035-132846173	TTTTGTTATAGATTTGAGCTTGAACCCAGGGCCTTGAATCCAGGTCGGGCAAGAACCAAA	natural antisense	6.71375	5.03302	6.63919	7.00408	6.49799	4.48559	4.63085	5.98263
0.0285864	3.49384	ENSMUST00000152186	Wdr83	2707	chr8	-	85075051	85081306	chr8:85075358-85075822	TTCAGGCAAGATCTCAAGGAGACCGACTGATAGTAATAGTTCCCCACCACTCATTCCTTA	exon sense-overlapping	10.037	8.23216	9.99065	10.3445	9.77574	9.09437	8.28174	7.32038
0.0285864	3.49384	ENSMUST00000152186	Wdr83	2707	chr8	-	85075051	85081306	chr8:85075358-85075822	TTCAGGCAAGATCTCAAGGAGACCGACTGATAGTAATAGTTCCCCACCACTCATTCCTTA	natural antisense	10.037	8.23216	9.99065	10.3445	9.77574	9.09437	8.28174	7.32038
0.0287246	38.8491	NR_045575	Mtfr1	2889	chr3	+	19188220	19220817	chr3:19208498+19211467	TAACAGGACAGGACCTTCCTACAAATTAACACTTACCAGCCATGCAACAGAATGGAGTCC	exon sense-overlapping	10.412	5.13223	10.4134	11.2027	9.61997	3.70532	3.53817	8.15321
0.0287701	2.30198	ENSMUST00000169016	Pde7b	3257	chr10	-	20398927	20548328	chr10:20453942-20453991	TATTCAGCAGCTTCTCCTTCTTATGAAAGACTGAAAGCCAATGCCTAGAGGTGCTGAGCT	exon sense-overlapping	9.99016	8.78728	9.97884	10.0146	9.97708	8.84263	8.13848	9.38073
0.028772	-3.40466	CA876182	mouselincRNA1216	520	chr5	+	108725367	108725887	chr5:108725812+108725887	TCTACTGAGTCTGTAGCTGGGTCATCCTAGCCTGTCCTATGTTAAAAGGACACTGTGTAA	intergenic	4.94772	6.71523	5.31727	4.98772	4.53816	7.22928	7.15664	5.75977
0.0288186	-2.10541	mouselincRNA1635-	mouselincRNA1635	19992	chrX	-	99228260	99248252	chrX:99228261-99228320	CATCGACCAAACACCTTTTACTTAGGCAGAAAGCCTGTTCAGGCTCTGAGTTAGATGAGA	intergenic	2.99882	4.07292	2.59404	3.47907	2.92333	3.69105	4.28989	4.2378
0.0294117	2.28593	uc007coq.1	AK155877	5083	chr1	+	132342022	132349262	chr1:132348985+132349262	GTGAGCCCCTGCCTCAAAAGCAAAACAAAATACGTTTTACCAATGCTATACCTCACTCAT	intergenic	11.2993	10.1065	10.9991	11.5403	11.3585	10.5977	10.2225	9.49937
0.0301836	-3.02202	uc011wyi.1	Kctd3	207	chr1	-	188987515	188995832	chr1:188987582-188995741	TGTGTTACAGGTGTGTTCAGCCTCGGCGTTCCTGTAGATGCTCTCTTCTTCATTGGAAAC	exon sense-overlapping	6.1256	7.72111	6.10554	6.19912	6.07214	7.18095	7.29699	8.68539
0.0302939	-3.61733	ENSMUST00000147722	Gm16211	1620	chr4	-	147668517	147670854	chr4:147668740-147670043	ATTGATGCTGGTTGCCTGGAGCTAAGAAATTAGCAGTGATTAAAAAGAGACCATCATCAT	intergenic	4.55043	6.40536	4.04302	4.4307	5.17757	5.66612	6.31364	7.23631
0.0304296	12.3754	ENSMUST00000120335	Gm12044	213	chr11	-	21451141	21451354	chr11:21451155-21451354	GAAACCAAACACGTCATTTCCTTCTACCTGGTGGCCACACTTCTGTTCAAATCTGGTTAA	intergenic	7.60779	3.97838	7.09157	9.49392	6.23788	4.45821	2.93556	4.54137
0.0305671	4.30665	ENSMUST00000155666	Tbcd	4832	chr11	+	121598315	121617163	chr11:121601896+121601956	CCCAGGCAGGGCTTGGACTCCCTGTCATAGACTGACCTTCTCCTGTTTCCTTATTCACAG	exon sense-overlapping	9.8093	7.70273	10.2303	10.0852	9.11232	7.46795	6.91005	8.7302
0.0305671	4.30665	ENSMUST00000155666	Tbcd	4832	chr11	+	121598315	121617163	chr11:121601896+121601956	CCCAGGCAGGGCTTGGACTCCCTGTCATAGACTGACCTTCTCCTGTTTCCTTATTCACAG	natural antisense	9.8093	7.70273	10.2303	10.0852	9.11232	7.46795	6.91005	8.7302
0.0306049	-9.17481	uc029vbc.1	AK139813	536	chr4	-	155181275	155181811	chr4:155181436-155181811	ACTATTGATGCTGGTTAGCTGTAGCTAAGAAATTAGCGGTGATTAAGAAGAGACCAGCAT	intron sense-overlapping	4.69288	7.89056	4.29364	3.35913	6.42587	7.65012	7.4247	8.59685
0.0306425	-2.19448	ENSMUST00000122919	Ccnl1	4134	chr3	-	65946150	65958199	chr3:65948030-65948261	GTGTATGTTGTATAGGAAACTTCTCCTCAGCTAAATCCTGTTTTTAATATGTCCTTTTCC	exon sense-overlapping	4.71337	5.84725	4.62417	4.74509	4.77084	6.40167	5.92064	5.21943
0.0312128	9.8926	ENSMUST00000131704	Gm13306	336	chr4	+	42153435	42155821	chr4:42155761+42155821	CGCGAGGTACGTGTCGACCCAGAGCTCTGCCAAATAAACCTCATGCGTCTTGCAACAAGA	exon sense-overlapping	7.50924	4.20289	6.24461	8.63717	7.64593	4.7068	2.74309	5.15877
0.0313825	3.57819	uc007igy.1	Ccdc88a	7002	chr11	+	29463119	29510811	chr11:29467335+29467482	CCTAGTCCCAGGCCCTCTACATTTCTAATTCCAATTTTCTATGAATAAAATCTGGAGTGT	exon sense-overlapping	12.2746	10.4353	12.0842	12.0992	12.6403	9.91349	9.88614	11.5064
0.0315282	3.51384	ENSMUST00000168505	Pcbp3	1736	chr10	-	76761857	76822797	chr10:76822743-76822797	CTGTCTGGTTCCCACATCCAACTTGATCCTCTTGACCCCACAGGGCTGCTTTGTTCTGAG	exon sense-overlapping	11.075	9.26199	10.056	11.4533	11.7159	9.2148	8.91305	9.65811
0.0316367	3.4178	uc009hsv.2	DQ722825	79	chr7	-	73792941	73793020	chr7:73792955-73793020	AAATCCGAGTCTCGCTACAGCTGTCAGTGTCACCATCATAAGTGAACCTTGGTTTGCTGC	intergenic	6.13197	4.3589	6.55142	6.38483	5.45967	5.12783	3.64524	4.30364
0.031707	5.69633	NR_028405	Marcksl1-ps4	1043	chr13	+	4248734	4249777	chr13:4249714+4249777	TGAAACCATTCTTCTACCCGGATTGACTGTAACATTTGGAAAACGAATAAATGTTGTCCC	intergenic	5.67139	3.16136	5.21752	4.89331	6.90335	3.1927	2.34793	3.94344
0.0317688	-2.98999	ENSMUST00000124940	1810062O18Rik	485	chr14	+	20565010	20570687	chr14:20567054+20570341	ATACAGCAAGCTCCTGTTCCTGGGCTCGCCTGACCACTTCTTCCTGTAGTTCATCCAATT	natural antisense	11.9091	13.4892	11.7662	12.6758	11.2852	13.6699	13.8368	12.961
0.031836	-5.0652	ENSMUST00000126160	Tmem87b	3607	chr2	+	128841152	128849725	chr2:128849512+128849725	ATGTTGGGAAATTTAGGTGTGTTTATGTCTGCCATAACAGGTAAAGGCGCCTGCTGCCAA	exon sense-overlapping	3.0543	5.39492	2.37331	4.46322	2.32636	5.51857	5.59776	5.06842
0.0319603	-3.00615	ENSMUST00000099260	5830428H23Rik	1390	chr19	-	61116966	61119181	chr19:61118364-61119181	ATGGTGTATATCCATATCCATAAACACTCAAGTCCACTCCAAGTGACATATTTTCTCCAG	intergenic	5.16641	6.75433	5.27566	4.86789	5.35568	7.486	6.89335	5.88363
0.0324717	14.3946	ENSMUST00000176052	2610017I09Rik	504	chr1	-	42648202	42667672	chr1:42667606-42667672	TGCTCCAGTTCACATACTGCGAGGTACTAGCTTTGATGAGATCTGGTTTTCTGGAAAAAA	intergenic	7.37982	3.53237	7.08612	7.61977	7.43358	2.34299	2.34793	5.9062
0.0326171	4.12224	ENSMUST00000130874	Gm12150	468	chr11	-	43579601	43581116	chr11:43579615-43579713	CTTACTAGAGTAACTGAACCCAGGATAGCAAAATCTCACCTATGATGTCCGGATGGTGTT	natural antisense	7.68257	5.63914	8.09414	7.71413	7.23944	5.24822	4.87627	6.79294
0.0326804	2.73137	ENSMUST00000136445	Phlda3	569	chr1	+	135767133	135768922	chr1:135767188+135767257	ATTGGTTCACTCACCATAGGACTCCTGCGTTGTATGACTGTCTTCCAGAATGAATGCATG	exon sense-overlapping	6.70879	5.25916	7.09753	7.11702	5.91181	5.60421	4.86944	5.30384
0.032761	4.23278	uc008kaz.1	AK086439	1010	chr2	-	71748074	71750162	chr2:71748096-71748932	AAGCAAAGATGTGAATAAAGAGAAGGCATGAGTACCCCTGAGCTGGAGTTACAGAATCCC	intergenic	6.29127	4.20966	7.21541	6.61837	5.04002	4.1536	4.25324	4.22215
0.0330754	-3.37718	AK034193	AK034193	3403	chr6	+	36525015	36528418	chr6:36526068+36526132	CCATTTCCCACAGTCTAATATAACCACAACTAGCTGTCACAAAAAATGATTATTAAAGGG	intergenic	4.80207	6.55789	5.67405	4.49041	4.24174	7.19339	6.37322	6.10706
0.0334878	2.01808	uc007idq.1	AK162774	3899	chr11	+	21241339	21245238	chr11:21245166+21245238	TTAACCCACTGTCTGACTGTTCACCAATTCTAGTATTTCCCATCTCTTGGCAAAGCCAAT	intron sense-overlapping	10.7589	9.74588	10.2603	11.1859	10.8304	10.0511	9.4658	9.72071
0.0334987	2.40122	uc009rwl.1	AK135764	961	chr9	-	113604205	113611783	chr9:113604222-113605072	TTCCTTCTGCCTTCTTGAATTTCTTATAACAGGTAGGGAATGAGAGCAGATCTCTGTGGA	intergenic	9.96742	8.70365	10.1251	9.6671	10.11	8.22234	8.46262	9.426
0.0339949	3.19735	ENSMUST00000133386	Psmd9	2634	chr5	+	123228189	123245268	chr5:123245167+123245268	AGCCCTGCTTTACTGTATATAAATTGTGTCTCAGTAAGAAGCCTACTGCATATTTATGTC	exon sense-overlapping	5.17136	3.49448	5.91288	5.41991	4.18129	3.74131	3.38029	3.36185
0.034425	-2.92007	ENSMUST00000128848	1810062O18Rik	745	chr14	+	20546113	20570543	chr14:20565039+20570341	ATCATGCAGGCTCCTGTTCCTGGGCTCGCCTGACCACTTCTTCCTGTAGTTCATCCAATT	natural antisense	11.9261	13.4721	11.7675	12.7124	11.2985	13.6171	13.8321	12.9672
0.0346044	2.0251	uc007vms.1	AK042292	837	chr15	-	36376551	36390172	chr15:36376590-36376938	TCTGAAGCTGACTGGCTGATCTCACCACTGCAAACTATTACCTGTTGATAACCACTAGTC	intergenic	4.70377	3.68578	4.90906	4.40042	4.80184	3.5595	3.26932	4.22851
0.0348312	-3.0887	humanlincRNA1516-	humanlincRNA1516	4164	chr5	-	38565638	38569802	chr5:38565649-38565708	ATGGTCTCCCTCAGCTCATTTAAGAGACCAAGACTGAGACAGGTTCTGAAATTCCTTTAG	intergenic	6.28708	7.91408	6.13978	6.46185	6.25961	8.88742	7.68847	7.16635
0.0353851	-2.08642	AK053735	AK053735	2112	chr9	-	70541280	70543390	chr9:70543263-70543390	AGCTCCACCCTCCGCAGGCCGCAGAGCCGATGGAGAGGGCGTCCCAGGGGAGGCAGGGGG	natural antisense	9.03285	10.0939	9.23879	8.68767	9.1721	10.1483	10.57	9.56335
0.0355701	-7.70242	AK085486	AK085486	1667	chr4	+	41425414	41427081	chr4:41426460+41427081	GCCTCCAGATATCTTAATTATCTTCATACCCAGAGTCAGATGTCATAGCTATTACTTAAT	intronic antisense	4.55412	7.49944	6.07293	3.36976	4.21968	6.49176	8.06159	7.94496
0.0356609	31.7574	ENSMUST00000030555	Gm12582	697	chr3	+	37077654	37078351	chr3:37077936+37078351	TCAACAACAACATTGTCATTGAGCAAGAAGAGAGGCACAGTCAGTCCTTCAGGATTACAC	intron sense-overlapping	11.7282	6.73918	10.8862	12.5262	11.7722	3.6819	8.34502	8.19064
0.0357243	-6.71909	ENSMUST00000160443	Nwd1	4126	chr8	+	72653485	72708072	chr8:72708009+72708069	GTGTGTGTGCACTGCTTCCAGTTGTGAGTGTACATTTTTGTAATGTGTGTGGTGGATAGA	exon sense-overlapping	3.56153	6.3098	3.707	3.45673	3.52086	6.09391	7.92918	4.9063
0.0357739	-2.22553	AK019637	AK019637	664	chr11	-	59749438	59750100	chr11:59749455-59750100	AACCATTAGTGGTCAGCCCATTGGGGTGACTGCTGCCTCCATCTCTAAAATAAACAAAGT	natural antisense	7.15861	8.31276	7.14405	7.62923	6.70255	8.75471	7.86578	8.31778
0.0361048	2.61929	ENSMUST00000181698	Gm5421	2354	chr10	+	22343438	22345792	chr10:22345507+22345792	ATCATCACCAAGAGCTTCACCAGGATCCACAAAAACAATCTAAAGAAGCAGGGCTTGCTG	intron sense-overlapping	11.5276	10.1385	11.5844	11.7931	11.2054	9.43937	10.8699	10.1062
0.03616	2.30613	uc008aid.1	Rnaset2b	2654	chr17	+	6978859	7043950	chr17:7043876+7043950	CACCTGAGAAACCACATCTGTTACCAAATGTGTACTGAATATTTCGATATAATTTTCCTG	exon sense-overlapping	6.59411	5.38864	6.96201	6.5977	6.22262	5.1962	4.94757	6.02214
0.0361739	-2.02313	AK034296	AK034296	4129	chr3	+	118530882	118535013	chr3:118534953+118535013	GCATCTTCAAAACTGACATTAAGCACGGATATTAAAATGAAATAAATGTCTGACACACGC	intergenic	2.80568	3.82226	3.11622	2.87278	2.42803	3.4672	4.32538	3.67421
0.0363654	-2.23636	ENSMUST00000128109	Sgce	2212	chr6	-	4688611	4747080	chr6:4688641-4689578	TTACCCCCAAGAACAAGAAGTCACAATCATATTTTTCGGTCACTTCCTGTTATTAAAGTA	exon sense-overlapping	4.81591	5.97706	4.63275	4.86087	4.95411	5.68712	5.54616	6.6979
0.0369946	3.80824	AK086728	AK086728	1644	chr1	+	72556548	72558191	chr1:72558131+72558191	CTTCTATACGAGCCAACAAAGTGGAATGAAGCGCTACTTAGTACCCTTCCTACTTTTCCC	intergenic	6.04149	4.11236	6.37693	6.50272	5.24481	4.14427	3.26124	4.93157
0.0375464	7.0574	AK157039	AK157039	1076	chr14	+	55127316	55128391	chr14:55128116+55128391	CTTCATCAGAGTTAAGTCAAAAGAAAGTAGACATCTCCAGTTCACTCACAGGAGGTCAAC	intergenic	9.34025	6.52112	9.10865	9.31195	9.60015	5.56781	5.65664	8.3389
0.0377276	2.66424	uc007gbj.1	Gpx4	879	chr10	+	80047165	80056439	chr10:80048754+80048828	TAGCACAGGATGATCTCCCTGCCTTCAGCTTTGGAGCTTTGCTGGGATGCACACACCGTC	exon sense-overlapping	9.41755	8.00382	9.58772	9.11248	9.55245	7.13194	8.41022	8.46931
0.0379144	2.84788	TCONS_00021110	XLOC_016237	1065	chr3	-	142691606	142693992	chr3:142691760-142692021	TTTCTTTCTGCTCCAGCAACACTGTACATTTCTGATATCTCCTTCAGTTCCAGATACTGC	intergenic	7.9455	6.43561	8.47112	7.74757	7.6178	6.17006	5.88324	7.25353
0.038219	-2.21617	TCONS_00027172	XLOC_020158	1084	chr6	+	117879668	117884574	chr6:117884365+117884469	ATTGGGGTGGGCTTTGAGGATTTAAAAGGCCACACCATTCCCAGTGTGCATGTGTTCTGC	intergenic	9.10787	10.2559	9.22105	9.5529	8.54965	10.5593	9.79402	10.4145
0.0386911	-4.88484	uc007pno.1	AK085253	178	chr13	-	14969842	14995646	chr13:14969912-14969987	CCCAAAAGGACATGCAAGGAATGCACTCACTAAGAAGTGGATATTAACAAAACAATAACA	intergenic	3.29621	5.58452	3.1927	2.32337	4.37256	5.04112	6.51129	5.20115
0.0393545	-2.38911	ENSMUST00000157356	Gm22227	259	chr8	-	26240149	26240408	chr8:26240196-26240408	GATTTCCAAGATCCTCTCTGGATAGGAGTACTTGTTTGTATCTTCACTGTGCTCCTCAGA	intergenic	4.8268	6.08327	4.89786	4.44202	5.14052	6.47574	6.41591	5.35815
0.0394776	6.23905	ENSMUST00000167042	U2af1l4	3007	chr7	+	30563343	30567958	chr7:30567082+30567142	AGGGATGGGAGGCTTGGGCTAAAGGGTCCTCTTGTTTCACTCTCAAACCTCTGTTCCCAG	exon sense-overlapping	8.26998	5.62866	8.50169	9.62092	6.68734	5.25519	5.71099	5.91978
0.0395434	2.16581	uc007zzz.2	Morc3	745	chr16	+	93832120	93845354	chr16:93845053+93845139	TTTTTACTTGCTTTGGCTTCAGTGACAAAGTCACCATGAATGGTCATGTCCCAGTTGGAT	exon sense-overlapping	3.81766	2.70275	3.63616	3.84636	3.97046	2.34299	2.34793	3.41734
0.0396148	2.71419	AK078684	AK078684	3453	chr18	-	68098346	68118374	chr18:68098380-68100699	GTCACCTACCCTTTATAAAAATGTCCTCTCTTGGAAATTTCTGCTTTCTGAGACATAATT	intronic antisense	7.81466	6.37414	8.0007	6.98442	8.45886	6.19608	6.77079	6.15554
0.0398808	2.32911	AK079717	AK079717	2755	chr15	-	95723396	95726150	chr15:95723745-95725340	AGAAAGGGATTAACATTCCACCATCACAGAGGCAAGTGTTAACACGCAAGAATGACTCCC	intergenic	10.752	9.53225	10.9296	10.5508	10.7758	9.26277	9.03083	10.3031
0.0400447	5.00673	AK132047	AK132047	443	chr4	-	82026463	82026650	chr4:82026501-82026650	ATTTTCACCATCACGTGGTAGTGAGGCACAGGAGCAAGACTAAAAGGAAGCACAGAGTTT	intergenic	5.33722	3.01335	6.04856	5.27397	4.68912	2.34299	2.34793	4.34912
0.0400794	2.06931	AK050149	AK050149	1909	chr10	+	25536385	25673343	chr10:25673090+25673343	AAAGGTTTTCTGGTCCCAGGTTTTATTTGCTATTATAAGAATCAGCCTTCATAGCATTGT	bidirectional	3.74	2.69085	3.81231	3.62677	3.78092	2.34299	2.34793	3.38164
0.0402609	-3.02258	AK034550	AK034550	1728	chr5	+	78005748	78007476	chr5:78007416+78007476	AGCAAATTCCCCGAAACCCGGTGGAAAAGGTTCTAGTACTTTTATTTATTCATAAACAGC	intergenic	3.70234	5.29811	3.07567	4.71662	3.31472	5.26763	5.57193	5.05478
0.0403181	2.1071	ENSMUST00000142070	Prnp	319	chr2	+	131909941	131918158	chr2:131912262+131917385	GCCTTCCTAGTGGTACCAGTCCAATTTAGGAGAGCCAAGCAGACTGTTATTCAGAAAAAA	exon sense-overlapping	3.89621	2.82095	3.60289	4.35037	3.73538	2.81057	2.34793	3.30435
0.0403936	4.8305	ENSMUST00000136919	Gm15407	439	chr5	+	148820766	148829408	chr5:148829331+148829408	TTTGGCGTAACCGACTTTCCCAATAAACCAGAAGTTTCCACTTCAATCATCTCTCTGCTG	intergenic	6.84664	4.57447	8.08551	6.89418	5.56023	4.63947	4.1746	4.90933
0.0404647	2.22597	uc012gew.1	Tmem161a	250	chr8	+	70177240	70179018	chr8:70177339+70178866	TGTGGATGCCCTAGGAAGGTGTTCCTCATGGTGACCCGGCTGTACTTCAGTACCAAGGAG	exon sense-overlapping	4.81784	3.66341	4.92292	4.37941	5.15119	3.24189	3.47703	4.2713
0.0405043	2.20841	ENSMUST00000121267	Gm12155	160	chr11	-	44387114	44387274	chr11:44387159-44387274	CTGAAATCTGTGGCTCCAATCATAGTTTTATACCTATTGTCCTTGAAATAGTACCACTAA	intergenic	6.05087	4.90787	5.7301	6.43299	5.98953	4.48775	4.69258	5.54327
0.0411109	5.6571	uc007glv.2	DQ542726	61	chr10	+	85758861	85758922	chr10:85758862+85758922	GCCAAATTCTATATGGTTTATATTACACTCTGCATTTCCCGATTCGTGTGTGCTCACCCA	intergenic	8.14176	5.6417	7.93324	8.14102	8.35102	4.04553	6.85224	6.02732
0.0419758	2.60419	ENSMUST00000122287	Gm13108	1455	chr4	+	144033630	144035610	chr4:144034450+144034513	GCATCGTAAGCTGTCACCTCAGTAAGCTCTGATTCTCACATATGTGTTCATAATTTAGAA	intergenic	4.5516	3.17077	4.96162	3.8283	4.86488	3.1865	2.65059	3.67521
0.0422887	-3.3804	uc008tcc.2	DQ561518	106	chr4	-	62222077	62222183	chr4:62222091-62222183	CTTGGCCAACTGGAAGTTACCAACTTCTGTCCCATGTCAGACCATAGAGGCCTACTGCTC	intergenic	5.16275	6.91995	5.10949	4.8931	5.48568	7.70043	7.25301	5.80641
0.0423902	-12.6874	AK144215	AK144215	4624	chr9	+	87491848	87593111	chr9:87492767+87492827	GCGCAGAGAGGCAGTACGCAGAGAGGCAGTGCGCAGACTCATTCATTCCCAGAGAGGAAC	intergenic	5.63441	9.29974	7.58417	3.43047	5.88859	9.60437	9.62863	8.66621
0.0425372	2.13483	AK036023	AK036023	3606	chr1	+	14109214	14112819	chr1:14112657+14112819	ACGCACGCACGCTTCAATTTATACCCATTATTTCACTAGAAGTAATCATGTACATTATTG	intergenic	14.4386	13.3444	14.5519	14.3307	14.4331	12.686	13.3924	13.9549
0.0426167	16.3514	uc.119+	uc.119	301	chr16	-	43278356	43278657	chr16:43278357-43278416	CATAACGTTCCTGCCCAGGCAGGCAGAAAGATAGACAGACCAACAATTTAGAAGACATTG	intronic antisense	8.23456	4.20322	8.0619	10.6653	5.9765	3.77324	4.35435	4.48207
0.0430178	3.73625	AW494625	humanlincRNA1924	432	chr4	+	31825470	31852558	chr4:31825803+31852500	AGTTTGGCATGTCTCAGCAGTCTTTATTGCCGATACACTCCTTTCCAATATGCCCTGTGA	intergenic	7.61349	5.7119	8.72621	7.43545	6.67881	6.20822	5.56989	5.3576
0.0431813	36.0375	TCONS_00012213	XLOC_009310	7120	chr16	+	98059098	98066638	chr16:98065299+98065376	GGGTTTCTCTTCAGTATGTGTTCTTTTATGTATTTGGAGAGTACTATGATATGCAAATGC	intergenic	10.3943	5.22287	9.79745	11.593	9.79245	3.26463	3.86817	8.53582
0.043211	-3.54421	ENSMUST00000119095	Gm14016	486	chr2	+	118594078	118594564	chr2:118594340+118594564	ATGTCCCCAACATAAAAAGGAATGACTTCCAGCTGATTGGCATCTGGGATGGGTACCTAT	intergenic	4.46582	6.29128	4.26126	4.53259	4.6036	6.99853	5.06354	6.81176
0.043343	2.03665	ENSMUST00000129698	Slc22a12	1192	chr19	-	6536064	6541549	chr19:6538762-6540574	ATGATGAACACAGCCAGTCTCTGTGGCTACCAGAATCGGCACGCTGGCTCATCACGGTAG	exon sense-overlapping	6.1472	5.12101	5.76759	6.59971	6.0743	4.77631	4.96946	5.61724
0.0434058	2.26014	uc012epc.1	Hdac11	223	chr6	+	91165560	91168871	chr6:91166283+91168808	ATCAATGTTGTTCCTGTTTGAACGCGTGGAAGGCATCTCCAGAGCCACCATCATTGATCT	exon sense-overlapping	9.11149	7.93508	9.4605	8.53874	9.33524	7.46007	7.90991	8.43527
0.0434314	-2.39093	NR_015488	A930003A15Rik	1140	chr16	-	19876567	19884274	chr16:19883831-19883923	GATGGAGGCCAGAGAAGATGGTGACCTTGCGTCCTGGAACTCCATCTCTGTTCTGTGCAG	intergenic	5.55444	6.81201	5.33587	5.6405	5.68695	7.52128	6.83743	6.07733
0.0440279	2.87747	humanlincRNA0458-	humanlincRNA0458	17477	chr6	-	147302831	147320308	chr6:147302835-147302894	CATTTCTAATTACCATCACATGCCTCAAAGGAAACACAACACATGACCATCTTTGCTTTT	intergenic	6.57432	5.04952	7.22663	6.5554	5.94093	4.33062	5.57351	5.24442
0.0440443	-2.71981	AK086481	AK086481	854	chr14	-	22032085	22036103	chr14:22032149-22032802	AGAACTTGCATGGAGGAAGGAGAAAACAAACTACTGCAAGCTGTCCTCTGAACAACACAC	intronic antisense	5.074	6.51751	5.23622	4.59686	5.38892	6.88892	7.01181	5.6518
0.044852	2.2341	uc.102-	uc.102	338	chr2	-	73099830	73100168	chr2:73099922-73099981	GTAATTACCATTATAAAGAGGGAATCTTCTCCTTTCTTTACCATGAGACAGAGTGAAAAG	exon sense-overlapping	7.10591	5.94621	7.32763	6.63932	7.35078	5.54616	5.69703	6.59545
0.045587	-2.97841	ENSMUST00000164102	Timm22	468	chr11	+	76407204	76409696	chr11:76407553+76407617	TTGCACCCGGACTTGCTCCTTGAACCCGGAGATGTCTCTCTTGACCCTGGGGTTAACAGT	exon sense-overlapping	10.5116	12.0861	10.7743	10.6171	10.1434	12.8887	11.1248	12.2448
0.0459832	2.02576	ENSMUST00000143306	C920021L13Rik	353	chr3	+	95871530	95874890	chr3:95874823+95874890	CACTGTATGGCGCTACCTCCACAGCCATAAAATGCTAACATTTTAATAAATTTTTAGCTA	bidirectional	8.49199	7.47352	8.82003	8.11846	8.53747	6.93806	7.94399	7.53852
0.0460725	3.98185	AK032915	AK032915	1897	chr19	-	47256970	47258866	chr19:47257064-47258866	TTTAAGAAGTCGCCTGGAAGATCAGATACCCTCTTCTGTGCTCCGTGAGCATTTATACTT	natural antisense	9.66489	7.67145	9.05613	9.99235	9.94619	7.43479	6.72202	8.85755
0.0461628	-10.0532	ENSMUST00000161923	Gm16025	2425	chr1	+	85326728	85342615	chr1:85342451+85342615	GGTTCACAGTCAACTTTCTGCTGCCTTCTAATCCAGTTGTAAAACTCTCAGCTACTGCTC	intergenic	6.04551	9.3751	6.15673	6.52359	5.45623	7.2051	10.9646	9.95554
0.0462281	-2.2859	ENSMUST00000124889	Tmem259	727	chr10	-	79977962	79978776	chr10:79978298-79978356	CAACCCCGCCGCGTGTCCCCGCAGGGATGGAAGCCATCATGTCTGAGTTCTTCAATGATA	exon sense-overlapping	6.68917	7.88194	7.03282	6.33345	6.70125	8.03397	7.18591	8.42593
0.0463315	-3.01196	AK018904	AK018904	433	chr17	-	32634701	32635134	chr17:32634719-32635103	ATCACCACAAGCCATCTGGTCTCACCTGGGCCCGGCAGAAAAGGGAATAAAAGCCAGAGG	natural antisense	7.95237	9.54307	8.43899	7.56809	7.85002	9.31361	10.4925	8.82311
0.0464539	2.26624	ENSMUST00000115271	Sema3c	4075	chr5	+	17694201	17730265	chr5:17694504+17694642	CTCCTTGTCCTTCTCAGAAGATCTTCAATGTACTTTGAACAAGTCAAGTTGACTTTTTAA	exon sense-overlapping	10.853	9.67267	11.1881	10.1601	11.2108	9.73155	9.25312	10.0333
0.0464985	2.36227	uc008mxn.2	DQ708946	61	chr2	-	151251416	151251477	chr2:151251430-151251477	ATCTGAATTATTTATGAGCCTCATCCTTCTGCACATATCCAAGCTATGTGATATGGTTCA	intergenic	8.06129	6.82111	7.37696	7.93979	8.86712	6.85398	6.84839	6.76098
0.0464999	-18.8198	AK141702	AK141702	379	chr1	+	24613965	24614332	chr1:24614255+24614332	TCCTTGTGGAAGGAAGTGGGCAAGTGAGCTTTTTAGTTTGTGTCGGAAGCCTGTAATTAC	intergenic	7.02408	11.2583	5.37889	6.28144	9.4119	11.9888	12.2166	9.56942
0.0471381	-3.36176	NR_045337	2310039L15Rik	642	chr10	+	95336275	95363216	chr10:95363077+95363216	CTGGTCTGCTTCCTCCGAACCACTCCGGGGTGGTTTGGCAAGAATATCGTCTGAGAATAC	intergenic	5.35758	7.1068	5.24481	5.71878	5.10916	5.97712	7.38344	7.95984
0.0476182	3.65038	TCONS_00008375	XLOC_006822	1215	chr13	-	74512432	74617696	chr13:74514124-74556047	CTCTTGCTTTTCTGAATAAGGGTTCCTCTATGTTTTAAATTCAGAACTATTCCATCCATC	intergenic	7.08579	5.21774	7.38116	8.03672	5.83949	5.25003	5.00354	5.39966
0.0476215	4.50943	ENSMUST00000129991	BC028471	275	chr5	+	149376699	149393596	chr5:149393536+149393596	GACTTCCTTCAATGATGAACAGCAATGTGGAAGTATAAGCCAAATAAACCATTTCTTCCC	intergenic	10.5309	8.35791	10.8112	10.3016	10.4798	7.66034	7.54736	9.86602
0.0477126	2.05133	TCONS_00017303	XLOC_013005	526	chr2	+	80225033	80233327	chr2:80233219+80233327	CATGGCCCTGAGTTCAGTCCCTACCACTGTAGAGAGAAGCCAATTGTGTTTTAAAAGAAC	intergenic	8.74024	7.70368	8.63935	9.15386	8.42751	7.69458	7.19339	8.22307
0.0483322	5.4291	uc.470-	uc.470	341	chrX	+	92790500	92790841	chrX:92790761+92790820	ATTAAAACTGACCTTGTCATTTCACTGCCTGTAAAACACCATTATCTCACCATTTATCAC	intergenic	6.93809	4.49737	7.95023	5.78626	7.07776	3.43663	4.5434	5.51209
0.0484386	8.69213	ENSMUST00000149677	Gm12367	658	chr4	+	35225914	35235900	chr4:35235824+35235900	ACAAGAAAACCTACAGAATCAACTAACCTGGGCGCATAGGGACTCACAAAGACTGAACCA	bidirectional	10.9747	7.85495	10.9066	11.1536	10.8638	6.33745	7.21632	10.0111
0.0485106	2.34525	humanlincRNA2090+	humanlincRNA2090	75879	chr12	+	32457094	32532973	chr12:32532914+32532973	CTTTTCTTTTCAGCTGTTGTGATTTATAAGGCTTGCCTGTCACTCACACTGAACCTAATT	intergenic	6.2116	4.98186	6.51048	6.18641	5.93792	4.73678	5.77425	4.43456
0.0485233	6.60465	ENSMUST00000141031	H2afy	4018	chr13	-	56100888	56135440	chr13:56100905-56104301	TACAGTTATGAAATAGCAACAAAATAATTTTATGGCTGGGGAGGTCACAACATGAGGAAC	exon sense-overlapping	6.27845	3.55497	5.62097	6.47279	6.74159	2.34299	2.98513	5.33679
0.0486733	7.20092	AK157670	AK157670	1282	chr13	-	7803435	7804714	chr13:7803667-7804040	GATAGTCAACTTCTCCCTTATTTTCCCTTCAGTAACTCAAGGCTTACATGTGTTTCTTAT	intergenic	9.5641	6.71592	9.1682	10.7802	8.74393	7.06614	5.17999	7.90164
0.0486984	2.66929	ENSMUST00000151455	Crocc	3407	chr4	-	141016636	141029175	chr4:141028853-141029097	TATCTGATATATGACTTCTCCTTCATCCCGCAAAGGGTTTGTGACCCACAGGTAGAGAGA	exon sense-overlapping	9.49101	8.07456	9.85059	8.90254	9.7199	7.34584	8.11607	8.76175
0.0493266	4.44151	uc008ffj.1	BC053977	687	chr18	-	65863339	65894755	chr18:65863458-65863582	TGGGTTCAACTCTTAGCACAAATGTGGCAATTAACAACCTCCATCACCAGGGAATCCAGT	intronic antisense	10.7175	8.56646	10.9843	10.6578	10.5104	8.3794	7.35669	9.96328
0.0493809	-2.32355	ENSMUST00000146980	Gm14074	412	chr2	+	135648906	135652063	chr2:135651970+135652063	GAGTGCTTATCACATCAGCTCCACCTGTGATGGGATATTACACATAGATAATTAATAAAA	intergenic	6.14704	7.36337	6.60678	5.53907	6.29528	6.84901	7.8867	7.3544
0.0495276	-10.0886	uc029spp.1	DQ709186	74	chr15	-	59261780	59261854	chr15:59261794-59261854	TTAGATAGATCTCTTGAGATGTTTGCAAGCTGACTTATTGATGCTGCCTTCCTGGAGAGG	intergenic	5.60974	8.94439	4.95337	7.4293	4.44656	10.2778	7.63115	8.92424
0.0495649	2.15392	uc008evc.2	Ythdc2	4339	chr18	+	44854991	44889720	chr18:44873138+44877643	CTGGAGAAAGCCTTACATCCACCTCAGAAGTACAAAGATAGAGGAATTTTACATCCTAAG	exon sense-overlapping	7.34086	6.2339	7.41728	7.44924	7.15606	5.86394	7.00661	5.83114
0.0496969	-6.26051	ENSMUST00000129767	9930012K11Rik	538	chr14	-	70154897	70156467	chr14:70155907-70156415	AAGGACCCAGCAGGATCTCTCCCACTGGGATAAGGTCAAAGTTCTGCTCAATCGGCTCCG	exon sense-overlapping	6.06589	8.71217	7.26625	4.55341	6.37801	8.5364	9.68185	7.91826
0.0498052	2.56026	AK155255	AK155255	1428	chr2	-	166446951	166448807	chr2:166446965-166447642	TAGATCCTAGAGCACTGGTTTTCAATCTATGGGTTGTGACCCCTTTGGGACTCACATATC	intergenic	8.14749	6.7912	7.82945	7.80327	8.80975	6.24644	7.46637	6.6608
0.0498483	2.55551	uc008ypu.2	Chfr	1783	chr5	+	110135839	110163807	chr5:110163747+110163807	CTGTGAAGGCCTTTGTGGAATTTTTTGAGAGAATCGTGACTCTTCTTCAGGTCCAGAAGC	exon sense-overlapping	4.58509	3.23148	4.42086	4.97881	4.3556	3.57982	2.34793	3.76668
0.0499715	4.44914	humanlincRNA2282+	humanlincRNA2282	30429	chr15	+	60616231	60646660	chr15:60646598+60646657	CCTGATCATTCTAACTTCTGTACCATATCTACACCTGAAATACTGTGAATGATGCTGGGA	intergenic	5.91928	3.76575	6.68278	6.58155	4.49351	3.81308	3.21742	4.26676
