# Supplementary material for: Long Non-coding RNAs Rian and Miat Mediate Myofibroblast Formation in Kidney Fibrosis
Source: Front Pharmacol. 2019 Mar 11;10:215. doi: 10.3389/fphar.2019.00215 (PMC6421975; doi:10.3389/fphar.2019.00215)
Supplement: Supplementary file 3 [file Table_3.xlsx]

## Sheet: FoxD1 IRI
Supplementary Table 3: Differentially expressed mRNAs in FoxD1-derivative interstitial cells in IRI model.
IRI/CLK		Annotations						Group--Raw Intensity		Group--Normalized Intensity		Raw Intensity						Normalized Intensity
P-value	Fold Change	seqname	GeneSymbol	chrom	strand	probeCoordinates	Sequence	group-Fox-IRI(raw)	group-Fox-CLK-I(raw)	group-Fox-IRI(normalized)	group-Fox-CLK-I(normalized)	[FOXD-IRI2d-I1+, Fox-IRI](raw)	[FOXD-IRI2d-I2+, Fox-IRI](raw)	[FOXD-IRI2d-I3+, Fox-IRI](raw)	[FOXD-IRI2d-C1+, Fox-CLK-I](raw)	[FOXD-IRI2d-C2+, Fox-CLK-I](raw)	[FOXD-IRI2d-C3+, Fox-CLK-I](raw)	[FOXD-IRI2d-I1+, Fox-IRI](normalized)	[FOXD-IRI2d-I2+, Fox-IRI](normalized)	[FOXD-IRI2d-I3+, Fox-IRI](normalized)	[FOXD-IRI2d-C1+, Fox-CLK-I](normalized)	[FOXD-IRI2d-C2+, Fox-CLK-I](normalized)	[FOXD-IRI2d-C3+, Fox-CLK-I](normalized)
0.000100936	38.5983	NM_053231	Vmn1r10	chr6	+	chr6:57114175+57114360	CAGATATGATATGGATGTATGACCCACTCATCCTGACTGTTCAGAAATTTATGATGTATG	3346.66	81.0132	11.0617	5.79123	1541.26	2055.32	6443.4	66.2718	116.427	60.3411	11.5993	10.6643	10.9215	5.49562	5.72067	6.1574
0.000165586	49.8182	NM_172901	4933405O20Rik	chr7	+	chr7:50599248+50599343	AACAGTTCTCCAATATGCTGTGTTTCTTGGCCATTCTAGGGAGGTAGTGTGTGAGCTTGT	9689.07	200.366	12.8344	7.19584	4248.96	6758.68	18059.5	126.963	341.743	132.391	13.2282	12.6903	12.5848	6.476	7.60368	7.50783
0.000189379	7.93748	NM_024178	Alg14	chr3	+	chr3:121320151+121320211	ACTACCTTCTACTCCATGTGGTTCTCCTTCCCACTGGTTCTCCGAATAAAGCCAGATTTG	7822.81	667.686	12.1691	9.18037	2041.79	4345.86	17080.8	908.526	808.612	285.919	12.0766	11.9469	12.4836	9.47625	9.12915	8.93572
0.000216681	4.92144	NM_172506	Boc	chr16	-	chr16:44487380-44487616	GCTTGCCCAGCAGCGGGAAGACACCAACAGCCAACTGAGGCAGCCCATTGTTAGCAACGG	201.619	34.2288	6.67525	4.37617	102.835	185.098	316.923	32.6432	51.226	18.8173	7.02661	6.44378	6.55535	4.41952	4.36568	4.3433
0.000306019	82.961	NM_001165894	Akt1	chr12	-	chr12:112654698-112655126	AGATGATCACCATCACGCCGCCTGATCAAGTTCTCCTACTCAGCCAGTGGCACAGCCTGA	8398.32	68.7082	11.849	5.47464	1696.72	2448.7	21049.5	56.1775	107.253	42.6942	11.7651	10.97	12.8119	5.24859	5.57967	5.59568
0.000312712	3.21041	NM_010494	Icam2	chr11	-	chr11:106377669-106377994	CAGCAGATGCGGGGGACATTTCCTCTCCTTTTTAGCCTCAATACAAATATCTGGATTTCA	206.538	50.6164	6.62128	4.93853	79.5555	208.218	331.841	39.0046	84.9197	27.9249	6.60847	6.64269	6.61269	4.69393	5.19356	4.9281
0.00031834	-6.965	NM_178677	Sec22c	chr9	-	chr9:121695693-121700552	TCTGACCCAGGTGTCCCCATGACTTCTCTCTCGGACCATGTCCATGATCCTTTTTGCCAG	446.083	1306.9	7.70218	10.5023	147.358	377.49	813.402	1426.26	1634.77	859.687	7.61405	7.70079	7.79169	10.1662	10.3824	10.9584
0.00045907	15.4807	NM_001042607	Ryk	chr9	+	chr9:102861935+102861995	AACCTGCTAGTGCCCAGTGAGACAAACTTCCTGCACTTCACTTGGCATGCAAAGTCCAAG	731.446	35.0739	8.29465	4.34225	193.84	493.061	1507.44	19.4423	62.4922	23.2871	8.07517	8.16575	8.64302	3.68008	4.69022	4.65645
0.00050411	5.53203	NM_175514	Fam171b	chr2	+	chr2:83878219+83878279	ATTAGGGGGGACGATCGTCATCATCATTGGGTTTTTTGCTATACTGCTTTGTTATTGCAG	561.923	78.7079	8.07737	5.60956	168.991	552.092	964.684	61.7797	135.432	38.9115	7.85322	8.36104	8.01786	5.38903	5.98276	5.45691
0.00059952	61.9762	NM_001165984	Ubap2l	chr3	-	chr3:90000973-90002278	ACTCTCAGATCCTTCACCATCACCTGCAGCAGGATGGCCAGACGGGCAGCGGGCAACGTA	11617.7	130.042	12.3693	6.41566	2444.89	3215.33	29192.9	88.7995	231.648	69.6795	12.3623	11.4446	13.301	5.93417	6.90944	6.40339
0.000685168	3.4031	NM_177327	Wwp1	chr4	-	chr4:19608639-19609672	GTCTATAGTATGTTGGCCTCCTTTTTCCTCTCAAATAATCAGCCTTCTACTTTGATGTCT	1213.57	222.852	9.13404	7.36719	341.619	754.438	2544.65	250.804	307.242	110.511	9.03209	8.91669	9.45334	7.49583	7.41038	7.19535
0.000766987	8.33094	NM_012000	Cln8	chr8	+	chr8:14895170+14895230	ACCACGTTGCTCCTAGAGATGAGCACGCCCTTCACCTGCATTTCCTGGATGCTCCTGAAG	1369.07	129.364	9.47274	6.41426	580.035	767.218	2759.96	129.196	201.804	57.091	9.90372	8.94905	9.56543	6.49964	6.67142	6.07171
0.000827951	370.786	NM_001142697	Tpgs2	chr18	-	chr18:25139090-25140445	ACAGGCCAAGCAATGGTTCAGTATGTACAAACCCATCACCTACAACACAAGCCTGCTCAC	3896.26	13.6287	11.6532	3.11875	4133.35	3982.78	3572.64	9.78098	25.1636	5.94149	13.1875	11.8123	9.95971	2.95088	3.36493	3.04044
0.000873611	2.02829	NM_011088	Pira11	chr7	-	chr7:3838179-3838237	CCCACCCTGCAGCTGGGAACTAATCTAAAGAAAAAAGAATGCATCTTCAATGTTCTACAC	127.42	50.1734	5.96451	4.94424	58.9597	129.926	193.374	47.9861	77.1516	25.3825	6.12727	5.85175	5.91449	5.01439	5.03045	4.78788
0.000887931	7.97759	NM_010784	Mdk	chr2	-	chr2:91931428-91931929	TAAAACCGAACTCCAGGACCAGAGACCCAGAGATCAGAGGATGCAGCACCGAGGCTTCTT	833.183	74.8861	8.63113	5.63518	340.324	463.595	1695.63	59.0313	114.297	51.3296	9.02508	8.05877	8.80955	5.32317	5.68609	5.89628
0.000911675	95.094	NM_172896	Nlrp4a	chr7	+	chr7:26435163+26435257	TGTACACACTTGCAATCCTAGCATTCCAGATTCTGAGAGTAGAGGAGCCTGATTTCCATC	22626	295.4	13.9257	7.35441	7431.18	13194.2	47252.8	261.556	570.451	54.1913	14.0572	13.7038	14.0161	7.5574	8.51656	5.98927
0.00094792	68.1463	NM_173372	Grm6	chr11	+	chr11:50855777+50855838	AACCTAGAGGAAGAGGCTGTGGGGGCCATCACCATCTTGCCCAAAAGGGCTTCAATCGAC	3033.54	29.4599	10.2071	4.11657	828.451	738.128	7534.04	22.4289	49.3096	16.6411	10.5454	8.88636	11.1897	3.8787	4.30744	4.16357
0.000959712	-7.44331	NM_001163268	Lpar5	chr6	+	chr6:125071329+125071398	ATCTCAGTTTAGAGCAGCACCCAGCCCAGCTCAGAGGGCAACAGGACAGATTCCAGAGGT	386.313	1220.82	7.41673	10.3127	113.59	329.089	716.258	1784.97	1125.8	751.684	7.17776	7.46488	7.60754	10.5215	9.70673	10.7098
0.00109936	-3.99463	NM_001033875	Ctrc	chr4	-	chr4:141846264-141846319	TGCCCTGCCTGGTCACACCAGCCAGTCCTCAACACCTGAACCATGTTGGGAATTACAGTC	442.615	905.603	7.84444	9.8425	187.808	423.863	716.173	904.043	1255.48	557.29	8.02418	7.90199	7.60715	9.46666	9.89683	10.164
0.0011387	-19.9289	NM_026719	Lmbrd1	chr1	+	chr1:24678756+24678816	ATGGCGGCGGCGGCGGCCGAGCTGGTGATCGGCTGGTGCATCTTCGGCCTCTTGCTCCTG	14.7042	220.918	3.19322	7.51001	10.4296	24.4425	9.24054	175.271	286.122	201.363	3.66731	3.35261	2.55973	6.95719	7.28429	8.28854
0.00115898	2.94533	NM_008925	Prkcsh	chr9	+	chr9:22003080+22003398	ATTGACCTTTGCCTCTACCTCGCTGAGAGGCCATCGCGTATCTTCCTGCCGCATAACACA	308.153	79.9894	7.25866	5.70023	142.516	257.064	524.878	66.9291	126.875	46.1643	7.55862	7.02371	7.19364	5.5116	5.86367	5.72541
0.00122402	30.4057	NM_031374	Tex15	chr8	+	chr8:33577272+33577352	GAACATATGAAGCTGCTAAGTGCTAAAGATACTAAATTGTCCACTCATCTTCTCTTTCTC	1193.03	32.8934	9.18952	4.26325	619.431	487.896	2471.75	20.8212	57.2011	20.658	10.0136	8.14565	9.40935	3.77047	4.54125	4.47803
0.00136798	4.65314	NM_001256019	Bmp8a	chr4	-	chr4:123315833-123315879	ATGAACGCCACCAACCATGCCATCTTGCAGTCTCTGGTCAGTACCACAGTAGCCTGCTGC	988.337	151.794	8.94	6.7218	270.549	995.169	1699.29	127.61	247.076	80.6956	8.62186	9.38613	8.81202	6.48563	7.02564	6.65412
0.00153013	80.7666	NM_010500	Ier5	chr1	-	chr1:155096413-155099636	GCAAGGGAGCTGTTACTTTTCTACTCCATCACCATAATCATGTACATAATACATAGAATA	2492.51	13.3091	9.46422	3.12853	396.208	489.645	6591.69	13.0287	21.5283	5.37033	9.27447	8.15153	10.9667	3.23768	3.19041	2.9575
0.00159837	3.67138	NM_021901	Tlx1	chr19	+	chr19:45151432+45151492	CCGGCCTCACCTTTCCCTGGATGGAGAGTAACCGCAGATACACAAAGGACAGGTTCACAG	980.665	202.299	8.99726	7.12094	335.171	859.186	1747.64	219.943	306.095	80.8602	8.99967	9.13331	8.85882	7.30076	7.40408	6.65798
0.00164874	5.36343	NM_009858	Cd8b1	chr6	+	chr6:71332465+71332525	TGCTGGTAGTCTGCATCCTGCTTCTGCTGGCATTCCTCGGAGTGGCCGTCTACTTTTACT	781.333	99.8991	8.4283	6.00514	249.511	458.588	1635.9	69.9051	174.162	55.6305	8.49687	8.03416	8.75387	5.57443	6.41245	6.02855
0.00166142	28.7345	NM_001271418	Ly6a	chr15	-	chr15:74997568-74997868	GTAAGGACTGCCCTTCTCTGAGGATGGACACTTCTCACACTACAAAGTCCTGTTTGCTGA	4876.39	89.4574	10.7593	5.9146	650.859	1540.84	12437.5	75.1722	136.004	57.1958	10.1009	10.1546	12.0225	5.68076	5.98944	6.07362
0.00170718	29.8613	NM_030703	Cpn1	chr19	-	chr19:43956376-43956636	ATTATCTGGGACAGATTTAGACACAGACACATACAGAACACCTCCCAGTGTCTCTGTCTG	25713.4	479.132	13.3967	8.49653	3726.85	6634.01	66779.4	549.33	730.234	157.832	13.0354	12.6607	14.4941	8.70155	8.9574	7.83063
0.00183266	3.14882	NM_001005247	Hps5	chr7	-	chr7:46774890-46775764	ATAGGAATGAAGAGAGTGCTTCCCACAGTCCAGTGATGTCTGAGGTAGATAAGAGTGAAG	134.358	32.489	5.97724	4.32243	59.1873	116.784	227.102	37.4271	42.0867	17.9532	6.13359	5.67305	6.12506	4.63039	4.0595	4.27739
0.00186897	8.34605	NM_146430	Olfr742	chr14	+	chr14:50515165+50516240	ATATTAAGCAATCTCTGATGCTTTCACAGGTCACACACAGATGAAAACCCTCAGCAGCCC	847.028	69.9442	8.47664	5.41555	278.146	400.063	1862.87	81.9519	98.8388	29.0418	8.66304	7.80884	8.95805	5.81328	5.44499	4.98837
0.00187002	92.3165	NM_019998	Alg2	chr4	-	chr4:47470829-47471893	TTTACATGAAGGAACACCATCACACATGTTTTGGCCTACCGTGTCACGCTTGGCCTTATT	2687.63	13.8712	9.54818	3.01966	362.44	574.182	7126.25	21.1215	15.492	5	9.12641	8.42902	11.0891	3.79402	2.84616	2.41882
0.00195794	-8.42035	NM_174846	Glyctk	chr9	-	chr9:106152873-106156107	TGAAGCCCTGGGTTGAGTTCCCAGCACTGAAAAATAAAATAAATAAATGAATGAATGGCT	108.738	407.539	5.43828	8.51216	30.2742	83.8062	212.133	515.95	412.204	294.463	5.15004	5.13111	6.03368	8.60268	7.9448	8.989
0.00213522	54.4811	NM_001271461	Cd82	chr2	-	chr2:93443395-93461799	ACTTTTCCAGTGTGTCCATTGTCCAGAACTCATCTGAAAAACTGCCACAGGAATTGCTTC	4426.62	42.3393	10.3988	4.63111	624.894	909.848	11745.1	32.6372	73.0096	21.3711	10.0312	9.22948	11.9357	4.41934	4.94288	4.53111
0.00221367	-2.32162	NM_029528	Fam131b	chr6	-	chr6:42324455-42324501	GTGAGGGCCGGGACCCGGCGGCCCCCGGAGCCATGGGCTGCATCGGCTCGCGGACTGTGG	19.9246	41.4719	3.45407	4.6692	10.6705	28.114	20.9892	35.1551	64.8681	24.3924	3.69381	3.5153	3.15309	4.52868	4.75199	4.72694
0.00225313	9.13864	NM_001009978	Pde1a	chr2	-	chr2:79859183-79865037	GCTGCCCAAGGTTGTTGCTAAGTTGACATCAGACACCTCAGACATAACAGCTTCACATTT	179.657	18.2371	6.45312	3.26114	70.7696	206.016	262.185	23.6172	26.0942	5	6.4204	6.62545	6.31351	3.95752	3.40709	2.41882
0.00232638	29.0442	NM_001272059	Adam5	chr8	-	chr8:24727383-24746656	ATCATGTTGAAGCTCATCTACGGACCCACCAATCACACCAAACCCAGAAAGGATTCTGTA	10696.9	196.803	12.0742	7.21403	1861.36	2615.26	27614	135.108	314.932	140.368	11.9149	11.0823	13.2255	6.56258	7.45496	7.62456
0.00233267	213.744	NM_010576	Itga4	chr2	+	chr2:79325606+79325694	CAAACGACATTTCACCATCATTATTATTACCATCAGCTTGCTACTTGGACTTATTGTACT	11673.5	28.0703	11.6496	3.90987	1239.94	1670.5	32110	53.3601	22.7196	8.13117	11.2177	10.3002	13.4309	5.17509	3.25147	3.30305
0.00248594	178.798	NM_007674	Cdx4	chrX	+	chrX:103328077+103328154	AATTTCACTGCAATAGATACATCACCATCAGGAGGAAGTCAGAGCTGGCAGTTAACCTGG	6637.39	28.6055	11.16	3.67786	1069.95	1401.53	17440.7	55.0436	25.773	5	10.9677	9.9862	12.5263	5.22193	3.39282	2.41882
0.0025461	-165.066	NM_011234	Rad51	chr2	+	chr2:119134513+119135048	CAACCACCAGGCTGTACCTGAGAAAAGGAAGAGGGGAGACCAGAATCTGCAAAATCTATG	34.1425	2348.79	3.89084	11.2577	11.7596	23.7619	66.9059	768.721	4077.5	2200.15	3.81582	3.31924	4.53745	9.22174	11.9357	12.6157
0.00254806	-14.67	NM_001242945	Gm3264	chr14	+	chr14:4516831+4519376	GGAACAGCAGTCCAGCAGAAAGCAGAACATGGCACAGACCAGGACATGATCTCCCTCAAA	20.398	250.824	3.49015	7.36495	11.8119	21.985	27.3971	456.776	189.341	106.355	3.82194	3.23637	3.41215	8.41361	6.55559	7.12565
0.00259515	42.6257	NM_001011748	Olfr867	chr9	-	chr9:20054490-20055461	CTTCTTCACCATCATGTATCAATGACATCAGAAATAAGTTATTACTGAGAAGTGTAAGGC	1283.73	9.31645	8.29105	2.8774	115.679	398.95	3336.56	10.4319	12.2952	5.22227	7.20954	7.80376	9.85985	3.01457	2.68339	2.93423
0.0026452	29.19	NM_001101038	Siglec15	chr18	-	chr18:78043627-78043740	CGTGTTTGCTGTGAGGAACTCCTCAGCCATCACCATCTAGTCATTCACCATGAGAAATAA	9214.16	176.249	11.9489	7.0815	2344.27	1961.49	23336.7	195.313	212.783	120.652	12.2938	10.5833	12.9696	7.12633	6.75959	7.35857
0.0027183	2.44849	NM_001167669	Spag7	chr11	-	chr11:70669271-70669326	TTTAAGACGCACCGCCCCCTCTCACTCATTCCCAAGATGGCGGACCTACTGGGCTCCATC	3966.13	984.265	11.2627	9.9708	1333.15	2784.24	7781	977.721	1398.11	576.967	11.342	11.1977	11.2483	9.59943	10.0799	10.2331
0.00277869	-34.4995	NM_199307	Ece1	chr4	+	chr4:137961678+137961738	CAGACGCTGCCCACCCTGGGTCTCACCAGCAACCAGCTCTTCTTCCTAGGATTTGCACAG	1442.54	12965.4	8.9234	14.0319	259.357	519.855	3548.4	24348.1	7521.97	7026.26	8.55953	8.25721	9.95347	14.7324	12.8895	14.4738
0.00278864	3.66374	NM_011600	Tle4	chr19	-	chr19:14468236-14516358	CTCCATCAAGAGCTCTTCCGTATCCCCATCAGCCAGTTTCCGGGGTTCTGAGAAACATAG	754.716	157.175	8.61607	6.74275	246.165	826.345	1191.64	171.547	230.405	69.5745	8.47219	9.06377	8.31225	6.92495	6.90229	6.40102
0.00282218	3.03589	NM_144909	Gckr	chr5	+	chr5:31309030+31309104	AGAAGCTCTTTCCCTCGCTCATCAGCATCACATGGCCACTTCTTTTCTTCGATTATGAAG	1641.85	325.449	9.56221	7.96009	422.882	978.624	3524.03	364.206	469.384	142.758	9.39099	9.35719	9.93846	8.05788	8.16871	7.65369
0.00288708	-2.45519	NM_001033453	Pdp1	chr4	-	chr4:11962184-11966301	ACTGTGCCCGGAATCCCAGTCAGAACGTCCAGTCTGCCACTGTTCTCTGATGCCATGCCA	433.447	540.509	7.63315	8.92898	125.799	405.669	768.872	533.865	781.91	305.753	7.35035	7.8343	7.7148	8.65677	9.07163	9.05854
0.00295751	-4.4478	NM_146265	Olfr1506	chr2	-	chr2:90222472-90224342	TCTCTATCAGATCACAGCACCCAAATTGCTCCCCTATGGCTGACATACACAATGTGACTG	1533.25	3590.66	9.9057	12.0588	675.353	1651.28	2273.1	4242.83	4932.64	1596.52	10.1662	10.2765	9.27447	11.8799	12.2343	12.0622
0.00303849	40.3405	NM_013496	Crabp1	chr9	+	chr9:54768402+54768497	ATGAGAACAAGATTCACTGCACACAGACACTTCTTGAGGGGGATGGCCCTAAAACTTACT	10383	119.595	11.724	6.38985	1057.42	2491.08	27600.4	75.9977	189.325	93.4624	10.9507	10.999	13.2223	5.69806	6.55535	6.91615
0.00307031	-3.55906	NM_001272041	Acta1	chr8	-	chr8:123893694-123894421	TGAACAAGCCGGTGCTCTCCTACTGAGCCACACGCCAGCCTCTGAAACTAGACACCATGT	90.6701	209.504	5.55848	7.38997	49.6095	111.865	110.536	218.594	254.713	155.204	5.86491	5.59683	5.21369	7.29177	7.07613	7.80201
0.00311289	6.14508	NM_177373	Ppfia2	chr10	+	chr10:106863389+106865249	ATGCCCGGAGTTTATCTGCCTCTCTTGAGCCAGACAGTCTTGGGCTTGGCAGTGCCAATA	151.187	18.5739	6.10804	3.48861	69.3221	110.436	273.804	8.9936	32.8432	13.8848	6.38664	5.57087	6.36661	2.87805	3.68882	3.89896
0.00320935	3.03533	NM_001081657	Gm5935	chrX	-	chrX:24753189-24753265	CATCTTCAGACTAATGAAGCATACATATTTCTCCCTTGCTGGTACATTGTAACCAAATAA	244.854	51.5415	6.66241	5.06056	77.8435	174.662	482.057	55.3958	66.8769	32.3516	6.57554	6.33914	7.07254	5.23028	4.79942	5.15198
0.00323117	27.1887	NM_001272058	Adam5	chr8	-	chr8:24727381-24742097	GTGGAGGAAGCTCATCTACGGACCCACCAATCACACCAAACCCAGAAAGGATTCTGTACG	10347.1	188.739	11.9274	7.16252	1652.84	2313.85	27074.6	130.405	293.817	141.996	11.7203	10.8737	13.1883	6.51352	7.32924	7.64479
0.00325933	3.56472	NM_172726	E130309D02Rik	chr5	-	chr5:143301085-143301194	TCAGTGAGCTATACCCCAGCCCTATGGAACATACATCTTTAATTAAATTTTAAGGATTTG	2723.05	516.865	10.5729	8.73914	858.959	1817.1	5493.07	431.505	879.602	239.489	10.6071	10.4565	10.6552	8.31944	9.28356	8.61442
0.00335806	17.2009	NM_001244654	Gm9573	chr17	-	chr17:35618635-35623231	ATCACCCTAGCCTCTGTTATCGTGGTCATGGGACTCTCTGCTGGGCTATTTATTTATGTG	7760.45	269.558	11.6096	7.5052	1033.11	2855.35	19392.9	285.148	436.689	86.8354	10.9108	11.2422	12.6758	7.68205	8.04433	6.7892
0.00341283	2.08997	NM_001113474	Lair1	chr7	-	chr7:4029001-4055917	ACACAGGAGGGTTCTCTGCCTGATATTACCATCTTCCCTAATTCAAGTCTTATGATCTCC	141.713	51.991	6.02843	4.96495	52.6979	140.029	232.411	40.3231	88.5896	27.0601	5.95555	5.97387	6.15588	4.74182	5.27211	4.88093
0.00353214	-2.24409	NM_009388	Tkt	chr14	+	chr14:30572242+30572330	ATCAAGCCCCTGGACAGGAAACTCATCCTAGACTCTGCCCGAGCAACCAAAGGCAGGATC	57.2099	88.7307	4.69298	5.85911	19.217	60.7605	91.6522	73.0719	143.186	49.9339	4.49342	4.62732	4.95821	5.63682	6.08571	5.85481
0.00364723	-13.9438	NM_001172065	Lrrc56	chr7	+	chr7:141207255+141207830	CCAGTACCAGTCCTCTTCTCCAAAGACAGCTGGAGTTCCAGCAGGAAAGATCTGCTCAGG	496.106	2839.93	8.01131	11.8129	180.696	574.374	733.246	2050.87	4115.66	2353.27	7.96161	8.42974	7.64256	10.7461	11.9542	12.7383
0.00393584	3.23014	NM_009320	Slc6a6	chr6	+	chr6:91752288+91752457	ATGTTTCGTCTTCTCGCTTGTCAAGTATGTACCCCTGACCTACAACAAAGTGTACCGGTA	583.29	116.55	7.94344	6.25184	176.84	341.971	1231.06	105.051	189.42	55.1782	7.92837	7.54645	8.3555	6.18422	6.55584	6.01546
0.00410826	2.15228	NM_145958	Kbtbd2	chr6	-	chr6:56797750-56797813	CCGCCTCCGCCCTTCCTGCTTTCCGTTTCCTTCCCGCGCCTGCGCGGCTCCGATTGTTTT	72256.1	18399.6	15.5657	14.4598	24193.2	52082.4	140493	19088.8	29949.9	6160.15	15.5522	15.4432	15.7015	14.2957	14.8028	14.2809
0.00411521	6.91161	NM_145512	Sft2d2	chr1	-	chr1:165187982-165188054	GAAGGGACTCGGCCTCTTTGCAGTGTTTTACACCCTGGGTAACATCATGTCAATTGGGAG	234.546	28.9319	7.00805	4.21903	153.768	215.276	334.592	23.8278	36.2517	26.7162	7.69339	6.70801	6.62276	3.97061	3.82478	4.8617
0.00429839	3.4904	NM_175284	Fzd10	chr5	+	chr5:128604008+128604093	GCCATGCCTGCCTCTGTATATCTGTAATATAGGATATTTTTCATGCTCCACTATTTTATT	1814.65	368.13	9.9624	8.15901	627.588	1371.06	3445.29	284.898	640.389	179.102	10.0385	9.94389	9.90485	7.68049	8.73004	8.0665
0.00430384	2.73916	NM_178405	Atp1a2	chr1	-	chr1:172275954-172276009	GTGGTTCTGTGCCTTCCCCTACAGTCTCCTCATCTTCATCTATGATGAAGTTCGGAAGCT	16956	4082.61	13.5968	12.1431	5414.48	14217	31236.6	5220.75	5712.92	1314.17	13.5912	13.7971	13.4022	12.2239	12.48	11.7253
0.00446375	-3.86689	NM_153405	Rbm45	chr2	+	chr2:76380504+76380565	TGCTGGCAGATTCCCCAAGAGAAGAATCCAAAAAGAGGCAGAGAACTTACTGAGCCTTAA	14.8712	46.3656	2.88195	4.83313	5	18.7699	20.8437	31.1205	75.6035	32.3728	2.42196	3.07746	3.14644	4.34786	4.99873	5.15279
0.0044813	5.35929	NM_145942	Hmgcs1	chr13	+	chr13:119695052+119699663	CTTCACACAGCTCTTTCACCATGCCTGGGTCACTTCCTTTGAATGCAGAGGCTTGCTGGC	1046.79	173.198	9.22551	6.80347	444.102	1005.02	1691.24	118.104	326.65	74.8391	9.46934	9.40133	8.80586	6.36353	7.52383	6.52304
0.0047625	-75.4806	NM_026721	Slc39a13	chr2	-	chr2:91062851-91062909	GCTCACAGCCCACTCTGCACAGCGAGCAATGAGACTCCAGTCTGTTCTGTGACCAAGTGT	525.34	5052.84	6.48438	12.7224	30.5924	120.643	1424.79	7279.3	4714.93	3164.3	5.16193	5.72377	8.56744	12.7725	12.1571	13.2377
0.00479968	-2.69428	NM_178687	Cd226	chr18	+	chr18:89207362+89246984	TAAAAGTAGTCTGGTCAGATAGTTTTGAGATAGCAGCACCCTCGGATAGCTACCTGTCTG	45.782	92.2657	4.46508	5.89498	18.2456	65.4626	53.6379	113.058	120.686	43.0529	4.41807	4.74076	4.23641	6.29222	5.78465	5.60806
0.00489189	5.70459	NM_175939	Adam29	chr8	-	chr8:55870925-55873540	ACTTTGATTGATATTGCACCATTTCTGCTAAAGCAATCCTCTTCCTATGGGGAAATAGAC	322.325	52.2683	7.50289	4.99077	165.943	457.706	343.327	41.8626	86.8566	28.0858	7.82241	8.03012	6.65615	4.80174	5.2325	4.93807
0.00490351	75.2968	NM_001243024	Gm3763	chrX	+	chrX:4953862+4954077	CCATCACCTTATTTCCATGTATTTCTGAAGAAAACCTTTACTTCCAACAAAGCATTTGTC	3595.08	22.5085	9.69412	3.45961	247.184	785.085	9752.96	28.0183	34.5071	5	8.48041	8.99148	11.6105	4.20292	3.75709	2.41882
0.00495695	12.3258	NM_001080974	Sri	chr5	+	chr5:8069132+8069245	GATTCACTTACAACTGGTGAAATAAACATTCCATAAGCATCTTCATCCTCGTTTCACAAA	530.925	42.9648	8.31073	4.68712	462.593	380.473	749.711	49.1217	60.5671	19.2055	9.54104	7.71336	7.6778	5.04869	4.63904	4.37364
0.00505789	-17.4771	NM_134002	Csnk1g2	chr10	+	chr10:80638100+80638160	GGCCAGCACTCCTAGGCCAGCAGTGGCTCCGGACACCCAGCATGGATGTTTCCTTCGCAG	83.1102	758.153	5.37376	9.50116	39.1256	95.5839	114.621	371.421	1213.8	689.242	5.51733	5.33858	5.26537	8.09127	9.84024	10.572
0.00531364	-6.6164	NM_001029836	Npnt	chr3	-	chr3:132950021-132950079	GTCCCCGCGTCCCGGTCCTCCGGCATGGCTGTGCTCCTAGCGGCGGTGCTCGCGTCCTCG	941.765	3007.68	8.71776	11.4438	244.32	665.644	1915.33	5656.25	2586.42	780.373	8.4559	8.69464	9.00274	12.3489	11.2064	10.7761
0.00535228	5.78053	NM_201374	Ccdc155	chr7	-	chr7:45183689-45183891	CACTATACCTCCTCCGTCAGCATGGGACCCACATCCCTAAGTTGTGTTATGTGACCATGA	3514.86	505.468	11.0684	8.53724	1004.91	3245.53	6294.14	817.988	535.248	163.167	10.8658	11.4573	10.8822	9.31673	8.40788	7.8871
0.00538599	-2.04833	NM_146177	Suv420h2	chr7	+	chr7:4740244+4741779	GGAGAAGCGGATAAGCAGGCTCTGGGGCCCACAGACACCCCATGCAGCGCCTGAGCGGCA	207.386	278.133	6.70813	7.74258	85.7228	248.133	288.304	341.79	354.028	138.583	6.7293	6.95928	6.43582	7.96393	7.66618	7.59762
0.00557305	26.2838	NM_134102	Pla1a	chr16	-	chr16:38396162-38396535	GATTACCTCACACCCTTAAGCATCTATACTTAGGATTTAATAGAAATGTACGCAGAGAAA	3963.07	178.761	11.3432	6.6271	1182.73	5783.88	4922.61	253.64	246.194	36.4506	11.1377	12.4201	10.4718	7.50994	7.0201	5.35124
0.00565703	35.5701	NM_146614	Olfr971	chr9	+	chr9:39840289+39840359	GAACCCACTCATCTACAGTCTGAGAAATAAGGATGTCAAATCTTCCATAAAGAAAATTCT	4386.86	172.46	11.765	6.61241	2827.65	6179.38	4153.56	99.5677	361.914	55.8968	12.565	12.5297	10.2003	6.10376	7.69826	6.03522
0.00566933	13.4003	NM_138585	Cherp	chr8	-	chr8:72461449-72461621	AGAACTACCGCCGCAACAAGAGCTACTCCTTCATTGCCCGCATGAAAGCCCGAGATGAGT	5258.48	387.984	12.0053	8.2611	3286.28	3950.2	8538.97	202.177	713.914	247.86	12.8222	11.7997	11.394	7.17667	8.92744	8.6792
0.00572065	8.06766	NM_001002786	Rab44	chr17	+	chr17:29139314+29140327	TTGTTAGACAGATCTCCATTTCCAAGATATCTGCTCTGCAGTTTTCTCAGGAGCCAGCCT	112.037	11.3388	5.88298	2.87083	65.2614	176.59	94.2588	17.2307	11.7857	5	6.28928	6.36292	4.99674	3.53544	2.65823	2.41882
0.00586622	-9.57745	NM_183014	Zfp184	chr13	+	chr13:21945202+21945555	ACTGGAGTCCAGCAATCCAAACTTCCCCTGTGCACGTCCGATCTTGGACAGGACCTCTTG	236.1	1530.2	7.05407	10.3137	141.601	286.582	280.117	2963.23	1149.92	477.456	7.5499	7.21367	6.39863	11.3182	9.74482	9.87813
0.00587191	98.7933	NM_001161824	Mtx1	chr3	-	chr3:89210641-89212682	AAGATCATCACCCATCTTCGTAAAGAGTATAATGCCGACTACGATCTGTCAGCTCGCCAA	8436.17	45.2714	11.0331	4.40675	596.282	1560.54	23151.7	86.4001	41.3512	8.06308	9.95714	10.179	12.9631	5.89231	4.0314	3.29655
0.00595384	5.18529	NM_145835	Lctl	chr9	+	chr9:64117147+64117207	TTGGTGTCAGGCCACAGATCACACCCCTGACTAGAGGATTCCATGCCTGTAGGTTCTGCT	1403.84	235.633	9.77986	7.40543	811.246	1075.73	2324.55	194.009	402.275	110.616	10.5055	9.52592	9.30817	7.11432	7.90371	7.19828
0.0059633	-9.34236	NM_145823	Pitpnc1	chr11	-	chr11:107216696-107216796	ACATAAAAGTTTGCAATCAGCACTCCTCCACTGTGGATGACATAGAGAGCCATGCACAGA	36.8175	264.036	4.12588	7.34966	16.3468	31.9232	62.1824	449.638	269.543	72.9281	4.26128	3.67459	4.44176	8.39114	7.17948	6.47836
0.00601388	2.46038	NM_011669	Usp12	chr5	-	chr5:146763302-146763414	AAAGTTCTAGCATACAAAAGTCAGCCCAGAAAAAAGGAGAACCTTCTCACCTGCCTGGCA	55.8262	17.1131	4.70829	3.40941	25.1967	47.5945	94.6876	16.763	26.5297	8.04671	4.88055	4.24089	5.00342	3.50621	3.42675	3.29526
0.00605457	-192.385	NM_001166506	Sec14l1	chr11	+	chr11:117156878+117156938	GCAATCCAGCTCCATGATTTCCAGGTAGTGCCGCGAAGCCTGCGCCTGCGCGGAGGGCGG	925.07	20359.2	6.91613	14.504	37.0892	127.808	2610.31	42550.6	12863.9	5663.11	5.43476	5.82262	9.49101	15.6942	13.6679	14.1498
0.00609484	68.9512	NM_001024703	Mctp2	chr7	-	chr7:72077870-72080857	GACTGGCATGATTTACTCTGTATAGAAACTCACTCACTGTTTTATTGGAGTGTATTTCAA	2348.08	8.28673	8.74304	2.63554	201.831	273.302	6569.11	9.21571	10.6445	5	8.13691	7.13482	10.9574	2.89486	2.59294	2.41882
0.00611843	-4.07715	NM_001164678	Pdcd6ip	chr9	-	chr9:113656186-113657076	CTCCAACTCCAGCCCCAAGAACCATGCCGGTGAGTACGCCTGCTAAGCCCCAGCCTCCAG	2201.22	3180.81	9.9378	11.9654	418.229	1429.01	4756.44	3439.71	4218.9	1883.83	9.37214	10.0227	10.4185	11.5524	11.9896	12.3542
0.00615775	14.8633	NM_181345	Npm2	chr14	-	chr14:70647498-70647549	ATCTACACCCAGAGCAAAGAAGCCAGTGACCAAGAAATGACCTCATCTTAGCATCTTCTG	365.993	17.2068	7.06762	3.17394	49.1377	440.456	608.384	18.0774	28.543	5	5.84796	7.96851	7.3864	3.59098	3.51203	2.41882
0.00618554	-2.20752	NM_019511	Ramp3	chr11	+	chr11:6658622+6674762	ACTGTTGTTGCTGCTTTGTGGTGAGTGTGCCCAGGTATGCGGCTGCAACGAGACAGGGAT	23.5114	38.3201	3.42815	4.57057	5.56279	29.4316	35.5398	38.2592	54.5369	22.1641	3.01809	3.56646	3.69989	4.66571	4.46563	4.58037
0.00623003	-3.08822	NM_133188	Dazap1	chr10	+	chr10:80285420+80287538	ACTTCCCCTATGGTCAATATGGTTACGGGCAGGACTTGAGTGGCTTCGGCCAGGGCTTCT	83.6511	173.973	5.27935	6.90613	27.4691	113.993	109.491	133.226	301.485	87.2082	5.00591	5.63046	5.20169	6.54292	7.37987	6.7956
0.00623753	10.4335	NM_033648	Fxyd4	chr6	-	chr6:117935883-117936737	AGTCACACACCTGCAGCCTGCAGTCTCACCCTGGGTCCTGATATGGAGGAAATCACCTGT	1446	127.592	9.76359	6.38044	531.937	1864.48	1941.57	63.0908	231.59	88.0945	9.76725	10.4998	9.02374	5.41979	6.90912	6.81242
0.00636251	-2.82386	NM_001039149	Cd226	chr18	+	chr18:89206638+89246984	TTCTTCATGTGCACAAAGATAGTTTTGAGATAGCAGCACCCTCGGATAGCTACCTGTCTG	46.587	97.9174	4.49838	5.99606	19.0011	68.8671	51.8927	123.069	124.693	45.9902	4.47873	4.82635	4.19008	6.42886	5.83936	5.71995
0.00680733	2.20509	NM_173747	Gpkow	chrX	+	chrX:7705372+7705432	GTGAGTATTGCCTGCGGCCTGTTTCCCAGCAGGAGTTTGATAGCCACACCTCGAAGCCAG	58.275	22.6232	4.91425	3.77341	32.1151	77.9804	64.7296	20.314	34.4586	13.097	5.23384	5.01739	4.49152	3.73829	3.75462	3.82731
0.00690648	3.60389	NM_007753	Cpa3	chr3	-	chr3:20215632-20215992	TGTTTCTATTTACTCCCAACAGCCCCACTTTAAAAAGCCCCAATAAAGCTTTAAGTAAAT	1778.86	294.183	9.73712	7.88756	565.286	922.808	3848.49	228.668	466.891	186.99	9.86583	9.26232	10.0832	7.3569	8.1596	8.14619
0.00699397	22.5479	NM_001164518	Iglon5	chr7	-	chr7:43472920-43474551	GCCGTGTGTTCCAATTCATGGGGAGTGTTGAGACCACCACACCAATAAACGCCTTTTTCC	2731.42	56.2471	9.76475	5.26983	517.397	599.091	7077.78	49.7316	58.2263	60.7834	9.71736	8.50065	11.0762	5.06726	4.57009	6.17213
0.00701061	4.28894	NM_019686	Cib2	chr9	-	chr9:54545391-54545484	TAGAGCTGCATCCTCTGGCCTGCTGTCTGTGCAGGTATGGTTTCCAAGTGCTCCAGGGAA	955.804	176.087	8.99457	6.89395	447.579	640.063	1779.77	258.201	194.644	75.4143	9.48093	8.61401	8.88878	7.53983	6.60177	6.54025
0.00713354	15.5306	NM_007930	Enc1	chr13	+	chr13:97246713+97246784	TACTGCATTCGTCAGCACCTGGAAACACCTGCCTTCCTAATGTAGAGCATCCTAAAGAAA	4072.55	299.386	11.325	7.36792	1659.9	2399.19	8158.55	574.003	262	62.1535	11.728	10.9325	11.3143	8.76209	7.13106	6.2106
0.00714473	10.5192	NM_146227	Prss50	chr9	+	chr9:110864284+110864628	TAACTGGCGAGCCCCTGGTCTGCTCTTCAGATGGCACATGGTACCTGGTGGGAATGATGA	765.005	75.6818	8.83354	5.43858	421.251	727.694	1146.07	29.4282	145.063	52.5542	9.38232	8.85974	8.25856	4.27064	6.10858	5.93651
0.00733255	2.90308	NM_177749	Kir3dl1	chrX	+	chrX:136518321+136524948	TCAGCACACTTGGGAAGCCATGATAAACCATTCCTATCTGCCTGGCCAAGTTATGTTGTT	89.937	24.3142	5.38105	3.84347	39.1085	76.0474	154.655	29.9717	32.43	10.5407	5.51607	4.97982	5.64726	4.29461	3.66906	3.56672
0.00736734	2.63075	NM_026032	Lsm1	chr8	+	chr8:25803915+25803975	TGCTTATTAAACCACAATATCCTCTCCCCTCTACCCTGAATAGAATACAAAAGAAAATGT	9073.1	2446.25	12.7693	11.3739	4099.14	6929.46	16190.7	2969.66	3427.13	941.956	13.177	12.7287	12.4023	11.3204	11.68	11.1212
0.00737976	12.6541	NM_183296	Krtap16-3	chr16	-	chr16:88962817-88962873	GTTTATCCTCACTGCAAAACAGTTCTCCTCTCCTGATATCATGAGCTACTACAGCGGCTA	1597.71	117.498	9.67148	6.00995	703.873	754.985	3334.28	201.459	120.107	30.9272	10.2385	8.91761	9.85833	7.1715	5.77711	5.08123
0.00748123	-2.10673	NM_175535	Arhgap20	chr9	+	chr9:51852992+51853059	AAATGGACATGTACCAAGTCCATGCTGTCAAATAAAATGCCACCCTGCAGCTAACAGTCC	64.1944	98.377	5.01034	6.08534	30.0364	84.5802	77.9664	115.512	119.042	60.5773	5.1412	5.148	4.74182	6.32612	5.76244	6.16747
0.00767033	46.4685	NM_172254	Dph3	chr14	-	chr14:32084941-32085409	TAACTTTGCCATCACCAAGGAAGATTTGGAAAATGGAGAAGATGTGGCCACGTGTCCTAG	1652.12	6.60022	8.22458	2.6864	105.367	292.311	4558.69	5	6.34421	8.45645	7.06654	7.25318	10.354	2.34496	2.37413	3.34012
0.00777365	-8.34222	NM_001277096	Pkig	chr2	+	chr2:163721306+163725459	GAGGGAGCAGGACAGGCAGAGGGAAGTACCCCCGACAAGGAAGCCAGCAGCCAGCCTGAG	453.898	1835.65	7.72082	10.7813	110.944	649.946	600.803	3331.55	1417.37	758.035	7.1456	8.64772	7.36915	11.5078	10.1097	10.7263
0.00779124	2.35985	NM_001271691	Kcnj15	chr16	+	chr16:95258340+95291810	TGGTCTTAATTTCCCACCCACCCAGGAGCCTGCACTGGGCACTCGGCAGGCCATAGCAGA	2569.65	706.344	10.6228	9.38409	1030.79	1906.49	4771.67	657.686	1061.5	399.844	10.9085	10.5392	10.4207	8.97907	9.60959	9.56361
0.0078427	-8.05733	NM_020518	Vsig2	chr9	+	chr9:37542414+37542474	GATGTGTGGCCAGCAACCAGATGGGCAGTGCCTCCTGTGAGCTGAACCTCTCCGTGACTG	718.472	3403.61	8.61154	11.6218	266.22	855.428	1033.77	6910.89	2352.73	947.214	8.59936	9.12315	8.11213	12.6914	11.0374	11.1367
0.00791159	-2.00837	NM_011552	Tcof1	chr18	-	chr18:60813978-60814188	AGGTGGGACACACACCCCCTCTGAGTGCTACGTGACATGTGTATAGTATATCTATTTTTT	1148.11	1167.83	9.12911	10.1351	301.255	1001.71	2141.37	1464.63	1549.36	489.508	8.80202	9.39516	9.19017	10.2086	10.273	9.92383
0.00810281	19.6741	NM_010652	Klrc1	chr6	-	chr6:129677290-129678295	TTGTAATTACTACAGTTGCCACACCATATATAAACTACACTCTATCTTCAGCACAGCCTT	7495.07	172.631	11.1047	6.80646	710.971	1691.01	20083.2	208.695	249.1	60.0973	10.2539	10.3279	12.7323	7.22714	7.04012	6.15213
0.00836114	33.2783	NM_025388	Ufc1	chr1	-	chr1:171289547-171289883	ATCGAGTTTGAAATTCCTATCACATATCCCACTACTGCTCCGGAAATTGCAGTCCCTGAG	1398.33	45.52	9.98844	4.93193	1361.57	1603.93	1229.51	41.5558	41.7071	53.2971	11.3812	10.2306	8.35349	4.79071	4.04598	5.95909
0.00840142	-4.86356	NM_028659	Eif3k	chr7	-	chr7:28971386-28971438	CCAGCATCATGGCCTCCTCCCAGTAAGCCAGTGTGCGTTAATAAAGATTTGTTCACTCCG	2330.08	3828.99	9.87499	12.157	457.135	1031.36	5501.73	6300.79	3390.29	1795.89	9.51433	9.45288	10.6578	12.5477	11.6583	12.265
0.00869409	15.6196	NM_001164441	Ankrd33b	chr15	-	chr15:31305083-31325085	GCACAGGCAGGGCATGTCACCATCACCAACTACTTGCTGAATTATTTCCCTGGTCTGGAC	18169.4	631.198	13.0666	9.10136	4354.41	4417.56	45736.3	334.438	1135.55	423.607	13.2655	11.97	13.9644	7.93038	9.71927	9.65442
0.00877634	2.66395	NM_009198	Slc17a1	chr13	+	chr13:23870382+23870443	AATGAAAGTCTAATTCTCCAGAGGGCTTTTGGGGTCCTTCCCTGGTAGAGAATTTCCCAA	101.926	31.1898	5.66742	4.25386	58.8524	87.4575	159.469	34.1825	42.191	17.196	6.12473	5.19562	5.68192	4.48754	4.06322	4.21082
0.00905269	-7.00926	NM_172878	Ttc34	chr4	+	chr4:154862222+154862308	TGCAGTGCCTGGCAGAGAGAGATACTCAGGACCTCGGCTTCCTGTTATGCCTCCTTGACT	59.7021	234.96	4.6175	7.42677	12.6279	80.1885	86.2898	127.939	421.044	155.898	3.90874	5.06451	4.87926	6.48728	7.98306	7.80996
0.00914976	3.86163	NM_001163583	Prom1	chr5	-	chr5:44001562-44001785	TTGTGATTCTGACTTCTTCTTCGAGCTCAGCTTCTTTAACCCGTGTCCTTCTTGTTTCAG	435.246	103.72	7.94764	5.99843	236.392	467.627	601.719	113.482	159.199	38.4789	8.39613	8.07547	7.3713	6.29886	6.25859	5.43783
0.00918304	4.64827	NM_144533	Nmnat3	chr9	+	chr9:98411367+98411427	CTGCCTGCTTGTTTGAATATTGGCAAAAAGATAAATAATAAATTGACATCAAAAATACTA	106.529	22.8414	5.80596	3.58927	58.3408	136.739	124.507	8.6914	48.7056	11.1272	6.10821	5.93699	5.37268	2.85346	4.28576	3.62859
0.00922753	-2.11756	NM_010186	Fcgr1	chr3	-	chr3:96287068-96287232	ATCCTTTCAGTTTTCTTCAGATTCGGAGGTCGCCATTCTGAAAACCAACCTGAGTCACAG	30.9014	50.3813	3.88048	4.96288	11.2056	47.4926	34.0059	55.6796	70.3898	25.0744	3.75604	4.23764	3.64775	5.23686	4.88428	4.76749
0.00938224	-128.307	NM_175561	Pcnxl2	chr8	-	chr8:125891887-125892032	TTCGACAAGGGAGAAGCAATCCAGCACCGATCCCCAAGAAAGAGAAGCAAGCGGAAGCCA	672.248	10555.8	6.334	13.3375	26.9253	78.0935	1911.72	23449	5684.68	2533.62	4.97927	5.02187	9.00086	14.6621	12.473	12.8772
0.00940378	2.23438	NM_007572	C1qa	chr4	-	chr4:136895942-136896728	ATGTTTCTGCACACTGCCCAGTGGTTTCTTTAAGCACTTTCTGGAATAAACGATCCCCGT	63.8131	25.5144	4.9593	3.79943	28.7336	67.694	95.0117	18.0106	48.1775	10.3551	5.07424	4.7965	5.00715	3.58653	4.26473	3.54701
0.00948079	3.73195	NM_001109761	Capn3	chr2	+	chr2:120476945+120477005	GGCCGCAGGGAAGGCCGGGTTCCGCTGTTGGTCATCATGCCCTACCTGCTGCCGGGATTC	88.0738	17.2207	5.29601	3.39608	42.5192	57.1842	164.518	11.6027	30.3414	9.71791	5.6375	4.53333	5.7172	3.12545	3.58288	3.4799
0.010098	18.3116	NM_153572	Katnal1	chr5	-	chr5:148871843-148874331	TGGGGACCACTCATCCACACCGATTATTTCTGCAGTTTATTTACCTCATAATTATTACAT	11076.4	508.15	12.8332	8.63852	3815.89	5916.19	23497.1	163.574	932.057	428.818	13.0667	12.4544	12.9785	6.85983	9.37995	9.67578
0.0106294	4.03174	NM_001271614	Fen1	chr19	-	chr19:10201048-10203698	CTCTTCGCCGCCATTGCTCCTGTGCTACCATGGGAATTCACGGCCTTGCCAAACTAATTG	857.175	181.541	9.05561	7.04421	463.269	1028.09	1080.16	194.536	255.806	94.2812	9.54336	9.44759	8.17588	7.11889	7.08578	6.92797
0.0106514	-2.05671	NM_175016	Alkbh2	chr5	-	chr5:114127720-114127875	CGTGGTTCGGGACGCGTCTGAGCTGTGAGTGGGCGGCGGGATGGACAAGTTCCTGGTGAG	16.384	32.9707	3.29422	4.33456	10.9445	20.222	17.9855	33.7265	46.7573	18.4284	3.72426	3.15134	3.00706	4.46638	4.22471	4.31259
0.0107647	-4.09025	NM_001170847	Rbm20	chr19	+	chr19:53851821+53853503	GCTTGCCGAGAAAACCCCAGGTACATGGAAGTGAAATCTCTGAACGTGAGATCGCCAGAA	30.7809	86.5203	3.68552	5.71771	5.39804	47.7554	39.1892	62.3949	156.73	40.4362	2.99173	4.24791	3.81693	5.40232	6.233	5.51782
0.0109128	-18.9178	NM_008084	Gapdh	chr6	-	chr6:125165285-125165551	TCTTCTTGTGCAGTGCCAGCCTCGTCCCGTAGACAAAATGGTGAAGGTCGGTGTGAACGG	340.804	1262.41	6.17791	10.4196	38.3419	83.432	900.639	1738.48	1173.89	874.876	5.48929	5.12504	7.91941	10.4767	9.78428	10.9977
0.0109875	-2.12215	NM_053199	Cadm3	chr1	-	chr1:173346514-173367412	TTCCCAGGACGATAGCCAGCCCTGGACATCTGATGAAACAGTTGTGGCTGGTGGCACAGT	62.4196	100.151	4.96893	6.05446	29.4533	90.165	67.6406	111.978	137.96	50.515	5.11086	5.24307	4.55287	6.27545	6.01665	5.87128
0.0110945	2.41286	NM_009802	Car6	chr4	-	chr4:150201050-150201135	TGAGCGTGGTGTCCCTGTTCTTCCTGGGCATCCAGGCCCACAGTGATTGGAGCTATTCAG	120.644	42.8213	6.00464	4.7339	77.4975	122.233	162.2	42.2063	62.188	24.0696	6.56711	5.74665	5.70016	4.81322	4.68158	4.70688
0.0111202	5.05898	NM_001024139	Adamts15	chr9	-	chr9:30899168-30902789	AGCTGGCTGCTGAGGTGACAGCGACCTCCTCCTAATAAAGTAGGATATATTTAAAACTTG	255.166	43.7379	6.92737	4.58852	120.062	194.415	451.022	66.9198	50.2649	14.029	7.26905	6.52596	6.9871	5.51064	4.3392	3.91573
0.0111515	2.02767	NM_001079932	Trim72	chr7	+	chr7:128004452+128004512	TTGTAATGGGACTCCTCTTCCCAGGCTCACCATGTCGGCTGCACCCGGCCTTCTGCGTCA	3808.16	1073.52	11.1304	10.1105	1336.46	2213.7	7874.32	1163.73	1446.16	610.661	11.3492	10.7782	11.2637	9.84791	10.1408	10.3429
0.0113686	3.1938	NM_028028	Zswim1	chr2	+	chr2:164825244+164825304	CTGCCTTCCACATCTGCAAGTTCCTCCAGGGTAAATTCTATCAGCTGCCGTTGGAGCAGC	1879.53	426.061	9.96708	8.29181	540.423	1538.92	3559.24	420.807	713.553	143.825	9.79406	10.1514	9.95574	8.28289	8.92537	7.66716
0.0114035	8.58913	NM_153559	Qsox2	chr2	-	chr2:26209746-26211273	AGGGCAGTCCTGGATCAGTTCTGAGAGCCAGACCTTGGCTGGGGCAGATGGCCAGACTCA	1124.94	64.8298	8.48271	5.3802	210.784	365.483	2798.56	37.6314	101.859	54.9993	8.21168	7.65102	9.58544	4.63911	5.49083	6.01065
0.0114739	-3.00596	NM_026180	Abcg8	chr17	+	chr17:84683299+84686616	GGATGCTTCGCAGGGCCTCCAGGACAGCTTGTTCTCCTCGGAAAGTGACAACAGTCTGTA	33.286	72.5614	4.03031	5.61813	14.0916	51.0035	34.7629	52.2985	104.587	60.7984	4.06288	4.35595	3.67209	5.14509	5.53703	6.17228
0.0115418	-2.00462	NM_026522	Chid1	chr7	-	chr7:141496654-141522608	ATTCTGGTCATCCCACCTGCTGTCACGCCGGGGTACGTACAGACGCTGAAGGACCACAGG	232.373	310.097	6.91121	7.91454	107.064	257.813	332.244	412.139	366.391	151.761	7.08999	7.02938	6.61427	8.25588	7.72409	7.76366
0.0115459	25.4842	NM_170704	Cd40	chr2	+	chr2:165069697+165069821	TCATCACCATTTTCGGGGTGTTTCTCTATATCAGTGGTCAAGAAACCAAAGGATAATGAG	725.037	5	7.03344	2.36191	36.0363	213.693	1925.38	5	5	5	5.39564	6.69356	9.01112	2.34496	2.32196	2.41882
0.0115825	-18.3031	NM_001252485	Inca1	chr11	-	chr11:70694162-70694212	GCGGTTCATATTTTCTCAGAGTAGAAGCTAGCAAGTCCCAGCAATTCAGCCCCTTCCAAG	104.141	1095.84	5.18819	9.38221	18.8824	79.3412	214.2	2497.63	542.306	247.571	4.4681	5.04897	6.04749	11.0384	8.43004	8.67814
0.0116083	3.61664	NM_173015	Mon1b	chr8	+	chr8:113636087+113636147	ACCCTCGATTCCCCTTCTCTCCAGGGATGTGCAGATGGAGGCCGGAGGAGATAATGCTGT	10467.7	1993.95	12.7209	10.8662	2357.15	8791.24	20254.7	3219.92	2181.05	580.897	12.3003	13.1107	12.7516	11.4534	10.9002	10.245
0.0116537	2.49522	NM_001172101	Rnh1	chr7	-	chr7:141168587-141168675	AGTTTTTTTCGGGTCCCTTCCTGGCCCTCTTAATACGTGGCAGAGCGGCTGGACCAGAAG	2340.27	572.794	10.2242	8.90508	724.576	1324.63	4971.61	859.831	611.33	247.221	10.2924	9.89169	10.4887	9.39008	8.64987	8.6753
0.0119914	12.9456	NM_008730	Nptx1	chr11	-	chr11:119538803-119542694	AAACCACACCCATCAGCCATTCTGGAAGTGCACTATTTATACTGGTATCCTTGCTTTTTT	45603.7	1659.66	14.5025	10.8081	7609.62	17090.9	112111	841.842	2851.61	1285.53	14.0866	14.0702	15.3507	9.3555	11.3783	11.6904
0.0119994	-20.2838	NM_001039168	Rbfox3	chr11	-	chr11:118505709-118513149	AGACGGTGCCGGCAGATGAAGCAGCACAGACAGACAACCAGCAACTCCACCCTTCCGACC	1462.62	11586.4	9.07314	13.4154	341.08	517.682	3529.09	27244.8	4055.82	3458.7	9.02864	8.24958	9.9412	14.9301	11.9308	13.3853
0.0120347	-7.0153	NM_001033597	Acsl6	chr11	+	chr11:54304338+54320151	CTGTTTGCCGAGATTGCTCTCTCACTTCTGGAGAAGATGCAGACCCAGGAGATCCTGAGG	22.1608	136.947	3.45619	6.2667	7.59841	37.4494	21.4345	242.513	129.715	38.6134	3.30824	3.88866	3.17168	7.4479	5.90749	5.4447
0.0121988	24.7258	NM_020264	Pate4	chr9	-	chr9:35607598-35607891	GGCTGTGTCCTCGTTTCAGTGAAAGACTTCTTGACCACACCATTAGAGCACTGCAAAAAA	2125.49	33.921	8.86417	4.23623	223.832	338.476	5814.15	14.7973	64.5956	22.3702	8.31174	7.52694	10.7538	3.36833	4.74371	4.59664
0.0124029	-2.53022	NM_020005	Kat2b	chr17	+	chr17:53567478+53567578	AGGAGGCGGCTCGGCCCGGATCGCCGTGAAGAAGGCGCAGTTGCGCTCTGCTCCGCGGGC	12.157	32.4099	3.03035	4.36961	9.13461	11.7472	15.5892	32.8219	40.9887	23.4192	3.50975	2.70035	2.88095	4.4266	4.01744	4.66479
0.0124552	6.29291	NM_134084	Ppif	chr14	+	chr14:25697662+25698265	ACACTGAAGCATGTGGGGCCAGGTGTCCTGTCCATGGCGAACGCAGGCCCCAACACCAAT	254.668	33.8013	6.96077	4.30704	129.52	194.093	440.391	13.3007	55.3866	32.7166	7.39832	6.52397	6.96002	3.25733	4.49289	5.1709
0.012501	4.77031	NM_001170801	Ipcef1	chr10	-	chr10:6920038-6935174	TACGTGTTGATGCTGCACAGTGGGCATCTTCTTCTTCACCTAAACGGAGAGAAACATCAT	120.071	21.499	5.869	3.61491	63.4292	101.524	195.259	35.3704	23.2654	5.86115	6.24186	5.43951	5.92562	4.5388	3.27668	3.02926
0.0125066	20.063	NM_001160262	Fam78b	chr1	+	chr1:167079724+167079785	TCGCATCCACTCACTCGCCTCTTTCCAAAGAGATTGCTCATTCTAAGTGTTGCTAGTTAC	14536.1	274.903	11.8976	7.57114	947.516	2721.8	39939.1	380.536	348.899	95.2745	10.7729	11.1508	13.7691	8.13018	7.63872	6.94451
0.0126747	26.9264	NM_008903	Ppap2a	chr13	+	chr13:112851494+112851554	GAAGACACCATACCTTATGCCTTATTAGGTGGAATAGTCATTCCATTCTGTATTATCGTT	9271.5	168.742	11.3239	6.57298	550.045	2634.23	24630.2	79.3556	363.349	63.5208	9.82752	11.0914	13.0528	5.7638	7.70892	6.24622
0.0128311	-186.613	NM_007827	Daf2	chr1	-	chr1:130410642-130411392	AAAGTTCCAGCAACCCAGCATGAACCTGATACCACGACAAGAACATCTACAGACAAAGGA	2739.42	31370.4	7.88411	15.428	66.8053	146.507	8004.94	52675	24950	16486.3	6.32729	6.03714	11.2879	16.0938	14.5753	15.615
0.0131061	8.00128	NM_016771	Sult1d1	chr5	-	chr5:87555165-87555939	CCAGGGTCATTTTCATCCTCCTGAAATTAATCATTCCTGAGTGAGATAAATACTCATTTT	334.846	20.6404	6.58714	3.58691	34.6137	218.864	751.061	13.0769	37.6532	11.1911	5.34051	6.7401	7.6808	3.24182	3.88373	3.63518
0.0132699	13.677	NM_146706	Olfr401	chr11	+	chr11:74122118+74122238	ATTGGTATTTTCAACACTGTCATCAACCCTATGCTAAACCCACTCATCTACAGTCTTAGG	620.974	48.8373	8.68107	4.90739	691.69	661.425	509.809	51.8063	70.8168	23.8888	10.2059	8.68395	7.15335	5.13215	4.89322	4.69681
0.0133007	2.38067	NM_011749	Zfp148	chr16	+	chr16:33503838+33503903	CCTGACACTTCTCCCACCTTCTGAAGATTCTATGAAAAAATAAAATTGAAGTCACTTGAA	1411.65	355.69	9.42498	8.17361	357.218	1129.96	2747.77	289.018	577.665	200.388	9.10139	9.61509	9.55846	7.7035	8.53772	8.27961
0.0133138	5.74901	NM_028808	P2ry13	chr3	-	chr3:59207950-59210358	CCTCATCTGTGTGACATCATTCCTCATCTACTTATCGAATTGATTTAGGATAATTTGCTA	210.562	17.5328	5.97797	3.45466	28.0965	129.009	474.581	19.4431	24.7295	8.4259	5.04061	5.84028	7.05303	3.68029	3.34674	3.33695
0.0133568	26.4323	NM_147155	Tagap1	chr17	-	chr17:6954986-6957024	TAAAAATCCACCAAGAACATTATCCACACACTGTTCCATTCAGCCAGTGTCTGTTCACTA	4382.4	194.684	11.0268	6.30253	951.066	1979.21	10216.9	439.634	118.947	25.4719	10.7812	10.6011	11.6979	8.35481	5.76113	4.79166
0.0137045	5.22158	NM_177364	Sh3pxd2b	chr11	+	chr11:32417129+32417205	AGAGTACTACACCATCGCTGAGTTCCAGACCACCATCCCAGATGGCATCAGCTTCCAGGC	1938.79	175.269	9.35961	6.97513	347.121	624.874	4844.38	167.162	267.988	90.6573	9.05632	8.57844	10.4441	6.89417	7.16814	6.86307
0.0138412	2.91236	NM_001145799	Ctla2a	chr13	-	chr13:60936026-60936469	GAAAAGCAAGTGCTGTCTTCCTGCTCATCCTCTGCTTGGGAATGATGTCAGCTGCTCCAC	1365.41	306.602	9.4203	7.87811	481.02	833.306	2781.9	217.463	535.354	166.988	9.60607	9.07804	9.57679	7.28456	8.40881	7.94096
0.0138746	3.08168	NM_001276333	Cyhr1	chr15	-	chr15:76659534-76659655	GCTGATACCACGCTTGGGCGCCAAGATTCCAATCCCATTCCCCTTCCCCAGGAAATTAGT	10141.7	1903.42	12.75	11.1263	4106.08	5296.21	21022.9	1870.24	2651.43	1188.59	13.1811	12.2586	12.8105	10.5925	11.2429	11.5436
0.0139642	4.78431	NM_175044	Bcor	chrX	-	chrX:12048523-12048581	TGAAGGTGTGCATTGAATTAACAGGGCTCCATCCTAAAAAGCAACGCCACTTGCTGCACC	88.9497	9.05357	4.91554	2.65723	19.9963	47.5626	199.29	7.43462	14.7261	5	4.55299	4.2393	5.95433	2.74781	2.80506	2.41882
0.0140085	-4.82316	NM_175666	Hist2h2bb	chr3	+	chr3:96270108+96270168	ACCAAGTACACCAGCTCCAAGTGAAGTGCAGCAGAGACGTGATTGATCGGCTTTACCCAA	901.075	1792.6	8.42812	10.6981	145.613	672.281	1885.33	2566.07	2292.72	519.016	7.59253	8.71232	8.97951	11.0777	10.9967	10.0199
0.0141073	-3.98126	NM_001270514	Gm21693	chrY	-	chrY:3326887-3327106	GGGAAGTGAAATAATGACTAACATTCCACCCATGAATTCTTCTAGAACATAAAACAAGGA	1096.55	1828.31	8.98564	10.9789	235.023	1063.13	1991.5	1546.31	2956.04	982.588	8.38703	9.50077	9.06911	10.2871	11.4404	11.2091
0.0141115	-2.28716	NM_007649	Cd48	chr1	+	chr1:171699590+171699650	TCAGCAATCCTGTAAGCAGCAAGAACGACACAGTGTACTTCACTCTACCTTGTGATCTAG	25.4202	41.3999	3.50665	4.7002	6.18116	27.2675	42.8118	32.6649	62.4872	29.0475	3.11305	3.48042	3.92646	4.42132	4.69013	4.98916
0.0142171	-76.4752	NM_001037919	Gm6460	chr5	+	chr5:11598461+11598534	AAATATTTGGTTGCCTTGAACCTGAATGGACAAACAGGAGCAGACCAGCAACCATGAGAC	103.696	1496	4.11214	10.3691	9.46052	5	296.627	2910.05	605.686	972.274	3.54581	2.32252	6.4681	11.289	8.63027	11.1879
0.014264	-4.10911	NM_010777	Mbp	chr18	+	chr18:82554356+82554462	TGAGGACACGGCGGTGACAGACTCCAAGCACACAGCAGACCCAAAGAATAACTGGCAAGG	33.7398	111.436	4.04751	6.08633	15.3105	36.3554	49.5537	185.632	103.009	45.6655	4.17518	3.84491	4.12242	7.0408	5.51188	5.70631
0.0142963	-20.0434	NM_177852	Dido1	chr2	-	chr2:180668303-180669212	CCCAGCACATTTCAAAAGTAAAGTCTGTTAGTATGTTCTGTGAAGCCATAATCGGGATAT	51.533	366.714	3.62621	7.95126	5	17.5559	132.043	308.991	680.249	110.902	2.42196	3.0061	5.45057	7.81565	8.83639	7.20175
0.014344	-2.20691	NM_013855	Abca3	chr17	+	chr17:24357961+24360887	TCCACTGTGATGTACTGTCTTGTTCATTCTGCTTGGAAACAACTGGTGCCAGCACATCAT	22.3488	39.9325	3.53417	4.6762	10.0669	36.5675	20.4121	43.6691	49.9348	26.1937	3.62137	3.85399	3.12714	4.86441	4.32984	4.83434
0.0143586	2.31407	NM_177585	Iqcj	chr3	+	chr3:67892261+67892321	CAGCCTCTGATTCAGTCTCCTCTCACCTGCAGGTGCTCTAGAAACTTCAAAATGCGACTG	372.511	110.669	7.46089	6.25046	122.632	361.847	633.054	76.3792	177.355	78.2738	7.30515	7.63525	7.44228	5.70604	6.44228	6.60307
0.0145355	-2.98918	NM_172496	Cobl	chr11	-	chr11:12464873-12464960	CCGGGGTAGCCGCGTCCGTCTCTCTCCGCACGCCCCCGCCCGCCCGGACGCCCCAGGTCG	488.065	851.798	8.0261	9.60585	213.823	479.85	770.521	1384.42	719.235	451.743	8.24221	8.11604	7.72005	10.1168	8.93847	9.76231
0.0145884	-2.34322	NM_009391	Ran	chr5	+	chr5:129020177+129020237	CCCCCTCCGCGCGCCGGCGTCCGCTGCGTCTCCGGCATTTGAATCGCGCTTCCGCCATCT	3375.53	4212.16	11.0031	12.2316	952.811	3167.31	6006.46	4577.37	6490.89	1568.22	10.7841	11.4152	10.8101	12.0038	12.6618	12.0293
0.0149588	2.14689	NM_173377	Svs3b	chr2	-	chr2:164254425-164254754	CATGCCCTGCCACTGTCAAGTTCATATCATCTTTGTCTTTTAGTATTGTTTTAAAATACG	491.991	140.099	7.68184	6.57959	115.004	409.801	951.167	138.939	212.795	68.5621	7.1997	7.84908	7.99674	6.60586	6.75992	6.37298
0.0149916	-285.398	NM_025816	Tax1bp1	chr6	+	chr6:52765043+52765103	TCCTGATCCAGCAAACCAGCACTTACGTAGTCATGGAGCAGGCTTTTGCTTTGATTCCAG	1024.08	14680	5.92431	14.0811	18.0954	31.7038	3022.43	30382.8	8129.16	5527.97	4.40436	3.66692	9.70165	15.1132	13.0138	14.1164
0.0150057	-27.3754	NM_175427	Fam163b	chr2	-	chr2:27110401-27112890	ATGGGACTTGCCAGGGACCCACACAGCACCCTGAAAAAGCAAAAGCCAATAAATTTGTTT	324.84	2599.44	6.12541	10.9002	32.6416	92.2825	849.596	5949.05	1218.43	630.847	5.25438	5.27673	7.84513	12.4485	9.8475	10.4047
0.0150723	14.026	NM_134076	Abhd4	chr14	+	chr14:54267068+54267181	TAATTCGAAAAGATGTGCCCATCACCATGATCTATGGGGCCAACACCTGGATAGATACCA	360.838	5.19599	6.17639	2.36636	38.7441	77.2631	966.507	5	5.58796	5	5.50449	5.00477	8.0199	2.34496	2.33529	2.41882
0.0152127	-8.89195	NM_053186	Cnnm3	chr1	+	chr1:36520628+36520688	GCACACCATTATCTGTACCAGCGCAGCCAGCCAGTAGATTACTTCATTCTCATTCTGCAG	1211.97	3404.24	8.51172	11.6642	146.218	524.746	2964.95	6594.54	2680.68	937.503	7.59944	8.26832	9.66739	12.6166	11.2608	11.1152
0.0153644	3.05368	NM_007532	Bcat1	chr6	-	chr6:144993848-145000304	TTGGCAGGTTCTGCAGATTATGTCCACCTTTCTGTTGCCAATAAAACAACTGAAAACGTA	115.874	25.1127	5.54853	3.93798	39.921	73.6037	234.096	18.8045	39.0106	17.5229	5.55044	4.9295	6.16565	3.63735	3.93807	4.23852
0.0155053	2.6644	NM_001033420	Dock1	chr7	+	chr7:135168440+135168514	ATTATGGAAATCTGATGGAAAACCAGGATATGATGGTCTCACCCACATCTCCACCTCCTC	327.175	99.3007	7.36663	5.95282	146.557	295.401	539.569	136.794	121.597	39.5115	7.6046	7.26816	7.22714	6.58249	5.79848	5.47749
0.0155267	-2.46328	NM_153121	Lysmd1	chr3	+	chr3:95137895+95137986	TTTCTGCCTCTGATTTCCTTAAGAAGCTTGACTCACAGATCAGCCTGTCAAAGAAGGCTG	94.3123	177.262	5.57426	6.87484	44.0733	121.365	117.499	211.536	254.49	65.7594	5.68967	5.734	5.29912	7.24671	7.07492	6.3029
0.0157647	10.7247	NM_028070	Alkbh4	chr5	+	chr5:136138923+136138983	CAGGCTCCTCTCCAAGTTGCTTTAGTTCCAAGAAGAGCATCGGAATCCCAGAGGCTCCTG	1959.25	220.957	10.5032	7.08038	1388.02	2339.49	2150.26	338.267	264.825	59.7786	11.4173	10.8957	9.19682	7.9497	7.1476	6.14385
0.0158068	2.10934	NM_001205364	Clec9a	chr6	+	chr6:129409050+129415220	AAATGTTCAGTCTTCCAGGTATCCTCTCTTGTCTTGGAGCAGCAGGAAAGACTCATCCAA	150.146	58.8475	6.19674	5.11995	61.3531	176.68	212.405	64.1524	89.5379	22.8523	6.18945	6.36528	6.03549	5.44499	5.28652	4.62833
0.0158234	-2.15852	NM_152823	Unc5cl	chr17	+	chr17:48460665+48460785	TCAAGCCTGTGCCTACAGCAGCAATACCTCCTTGCTGGATGCCAAGGACTGGAAACCCCT	237.47	313.77	6.91603	8.02608	92.549	318.462	301.399	346.642	404.387	190.281	6.85557	7.40078	6.49174	7.98377	7.91412	8.18033
0.0159346	-2.21708	NM_019921	Akap10	chr11	-	chr11:61886714-61886782	AGTGATTTGGGGCAGTTCATCCGAGAGTCTGAGCCTGAACCTGATGTGAAGAAATCAAAA	29.0646	46.8418	3.67482	4.82348	6.55178	43.2758	37.3664	42.1752	74.7336	23.6166	3.16646	4.09698	3.76102	4.81279	4.98201	4.67564
0.0162236	2.91963	NM_133889	Bsdc1	chr4	+	chr4:129485080+129485140	TTGGACATGACTGAAGAAGAAGTGCAGATGGCCCTTTCCAAAGTGGATGCCTCTGGTGAG	48.099	11.7878	4.63363	3.08784	29.6495	47.5746	67.0728	6.35413	17.8323	11.177	5.1206	4.23989	4.54039	2.65428	2.97573	3.63351
0.0164253	2.09549	NM_001253847	Cbll1	chr12	-	chr12:31487659-31487829	AATAAGCCATCCAATGCCACACCCTCCCCAGGCTGCAGGTACTCCTCACTTGGTATATAG	17216.4	3843.25	13.2608	12.1935	3879.69	7811.27	39958.4	5309.19	4423.48	1797.07	13.0881	12.9227	13.7716	12.2536	12.0602	12.2666
0.016745	10.8754	NM_017369	Gabre	chrX	-	chrX:72257452-72257832	TCTTCTTCTTTAATGTGCTCTACTGGCTGATTTGCCTTAACCTGTAGGCTCCAGCCAGTA	380.006	36.2639	7.39362	3.95062	122.24	293.403	724.376	62.4821	41.3096	5	7.29885	7.25839	7.62363	5.40458	4.02847	2.41882
0.0168561	10.5054	NM_145153	Oas1f	chr5	+	chr5:120851504+120851668	ACTTGTACAACAAAATCTACGCCCAACTCATCCATGAGTGCACCACACTAAAGAAGGAGG	555.499	19.1344	6.94791	3.55486	60.0628	151.548	1454.89	25.1477	24.2303	8.02538	6.1542	6.09579	8.59374	4.05025	3.32133	3.29299
0.0169082	8.2442	NM_001025310	St6galnac6	chr2	+	chr2:32618607+32619339	TGACTACTGCAGCCAGCGGCCCCGCCTGCAGCGCATGCCATACCACTACTATGAACCCAA	1186.05	76.9273	8.67652	5.63314	349.179	303.905	2905.06	47.0829	127.624	56.0751	9.06528	7.32141	9.64288	4.98079	5.8767	6.04194
0.0173016	14.0564	NM_009148	Exoc4	chr6	+	chr6:33921466+33921537	AACATTTTTGTTCTTCAGCAGAACTTGACCAACATCACCATGTCACGGGAGGCAGACTTG	449.594	12.2882	6.74711	2.93395	84.6622	89.8936	1174.23	20.4607	11.4039	5	6.71079	5.23686	8.29365	3.74654	2.63649	2.41882
0.017355	-3.45182	NM_001146153	Homer3	chr8	+	chr8:70291598+70292974	AGACACAGCAGCAAGTTCAGGACCTGGAGACCCGGAATGCAGAGCTGGAGCAGCAGCTGC	21.0739	63.8554	3.43438	5.22174	8.33431	34.7668	20.1207	32.3867	119.374	39.8058	3.40556	3.78259	3.115	4.40963	5.7669	5.4887
0.0176269	28.831	NM_026888	Phkg2	chr7	+	chr7:127577715+127577974	CCCCATATCATCACCCTCATCGATTCCTACGAGTCTTCTAGCTTCATGTTCCTGGTGTTT	16077.2	171.283	11.5929	6.74332	706.309	1955.82	45569.4	168.879	289.674	55.2958	10.2434	10.5787	13.9565	6.90552	7.30607	6.01838
0.0176414	18.8642	NM_029404	Phf14	chr6	+	chr6:12007111+12007704	ATCTTGTCAGGAACCTCAGCTGACGCTGCTCAGTGGCTACTCCTCAAGCTTCAAAGACTT	308.984	15.5864	7.4949	3.25732	335.45	460.559	130.942	8.08905	29.5243	9.14591	9.00086	8.04365	5.44018	2.80398	3.5508	3.41716
0.0178597	2.72161	NM_146106	Lyplal1	chr1	-	chr1:186087916-186088768	TGCCCTGCCCAATCTGTTTGTAGATTATCTTTGTGAAAATTATTCACTGCCAAGATAATG	467.514	133.756	7.90069	6.45623	160.781	566.477	675.283	173.999	171.266	56.0016	7.77173	8.40608	7.52428	6.94567	6.38332	6.03971
0.0180059	3.02324	NM_145636	Il27	chr7	-	chr7:126589354-126589549	TACCTACCAGCTCCTTCACTCCCTGGAGCTTGTCCTGTCTCGGGCTGTTCGGGACCTGCT	1503.27	289.916	9.38527	7.78918	398.063	804.428	3307.33	199.758	504.84	165.15	9.28704	9.02508	9.8437	7.15857	8.29809	7.91088
0.0180732	-51.4199	NM_001198914	Myb	chr10	-	chr10:21143043-21144968	TCCCTCGCAGTTCTTGAACACTTCCAGCAACCATGAAAGCTCGGGCTTAGATGCACCTAC	194.391	2131.25	4.8102	10.4944	8.46576	34.7444	539.962	4944.65	960.912	488.189	3.42191	3.78075	7.22792	12.1334	9.4328	9.91713
0.0186768	10.0568	NM_182716	Nfasc	chr1	-	chr1:132583008-132583147	TGTATTCCCGGGACAACGAGGGCATCAGCAGTACCGTCATCACCTTTATGACCAGTACAG	327.157	15.9266	6.45823	3.12813	73.1533	81.5756	826.741	19.7141	23.0656	5	6.46966	5.09298	7.81205	3.69856	3.26702	2.41882
0.0187971	62.4775	NM_009794	Capn2	chr1	-	chr1:182467273-182468235	CCATACAGACATATTGCCTTATCTACTTCCAAACGTACTGTTAATAAAGAGTTACAACAC	4506.26	57.323	10.647	4.68176	465.978	1904.49	11148.3	9.38883	32.2513	130.329	9.5538	10.5379	11.8494	2.9093	3.66075	7.47523
0.018988	10.5894	NM_001003916	Zc4h2	chrX	-	chrX:95658386-95658432	AGCCCTTACCACACAGGCTCAAAGCCACAAACCAGTAGGAGGTGGCTGTATTGTATCTAT	435.053	37.5289	7.81077	4.40622	190.737	868.367	246.055	23.0944	69.5359	19.9563	8.05021	9.1518	6.2303	3.92434	4.86676	4.42755
0.019001	2.02607	NM_001159354	Magi3	chr3	-	chr3:104016019-104017500	CCTGACCACGGTGATTGGGATACTAATAGTCCTTCATCTTCCAATGTCATTTATGATGAA	43.6437	14.9733	4.28198	3.26329	14.0967	45.0059	71.8287	8.8538	25.9702	10.0958	4.06322	4.15344	4.62927	2.86554	3.40109	3.52325
0.0191458	18.4169	NM_146628	Olfr344	chr2	+	chr2:36568991+36569529	TTATACCATCATCATGAATTTGAGCCTCTGTGTTCTTCTAGTAGGAATGTTCTGGGTCTT	1880.52	38.518	8.51513	4.31217	110.418	417.514	5113.63	34.7026	70.5885	10.263	7.13573	7.87689	10.5328	4.50993	4.8879	3.53867
0.0192388	2.03342	NM_011303	Dhrs3	chr4	+	chr4:144893375+144893584	GTGGGACGCCTCCTTTTCCTTATTTAGTTTATTATTGTTTGGGGGAGTTTTCTTTCTATC	575.85	167.871	8.00936	6.98545	178.89	404.015	1144.64	133.829	248.279	121.505	7.94332	7.82756	8.25721	6.5518	7.03408	7.37047
0.0194755	2.17837	NM_013542	Gzmb	chr14	-	chr14:56258985-56259562	GTAAACAGAATTCCTTTTGCCTCTCTGTACTATTTTCCCCCAAATACCAAGATTTGTATG	967.205	299.152	8.91465	7.7914	293.677	845.98	1761.96	243.928	517.075	136.454	8.76388	9.10592	8.87414	7.45576	8.34686	7.57157
0.0194842	15.8868	NM_001271676	Ifi47	chr11	+	chr11:49091893+49091969	CCAGACCATTCCACCATCACTGAAATGGTGTCAGATAATATACAATTCAAGAATCAATAA	8889.28	210.284	11.1021	7.11239	754.531	1326.91	24586.4	145.074	399.342	86.437	10.3641	9.89542	13.0469	6.66856	7.88937	6.77925
0.0195924	3.47934	NM_177229	Ncor1	chr11	-	chr11:62401584-62403435	AGTACCTGCTAAAGGTTTCTTTTCCCTTTTACTTCCCTTTCTCAGTATATTCAAAGATGC	836.5	132.732	8.26555	6.46674	208.656	346.098	1954.75	164.186	175.458	58.5515	8.19236	7.56981	9.03449	6.86366	6.42393	6.11263
0.0196888	2.29003	NM_198170	Szt2	chr4	-	chr4:118377744-118377866	AGAACCCATTTCCTCTGAGGATTCCGTGGCTCCTCGTTCTCCACTGGACATGGCTTCCAG	1498.55	370.69	9.35043	8.15507	358.667	848.268	3288.72	405.995	553.956	152.118	9.10828	9.10875	9.83427	8.23096	8.46713	7.76711
0.0197441	-2.92556	NM_019815	Cldn18	chr9	-	chr9:99709797-99710063	TATGACAACCCAGTCACCGCCGTGTTCCAGTATGAAGGGCTCTGGAGGAGTTGCGTGCAA	51.818	97.6966	4.60556	6.15427	20.9666	51.2199	83.2674	103.009	101.2	88.8808	4.62269	4.36241	4.83158	6.15343	5.48147	6.82792
0.0197508	6.34846	NM_001081010	Olfr367-ps	chr2	+	chr2:37267102+37270445	TTGTGAAACTGGCCAGACCTCCAGAAGGAAACTAGAAACCAAACCATCATCTCTGACTTC	174.304	18.0085	5.8722	3.2058	52.7707	68.3176	401.824	18.0802	30.9454	5	5.95787	4.8108	6.84794	3.59145	3.60713	2.41882
0.0200774	-5.62945	NM_001042503	Trim71	chr9	-	chr9:114511310-114514096	AAAGGATTTACAAACCAAACCACCCAACAGGAAGTGTAGGACACAGTATATGTCTTTTTT	2872.27	8303.43	10.4784	12.9714	761.133	1549.43	6306.26	18161.6	4566.44	2182.23	10.3847	10.1656	10.885	14.2021	12.1127	12.5995
0.0202472	7.92341	NM_001080934	Slc16a5	chr11	+	chr11:115470028+115470148	TTGGGATCCTCGTCTTCCAGGTTCTAATGGACATTGTCCCGATGGATCGGTTCCCCAGCG	336.696	44.9956	7.69535	4.70923	299.471	465.706	244.911	48.0971	69.2343	17.6553	8.79313	8.06937	6.22355	5.01853	4.85868	4.25047
0.0203052	2.72264	NM_009058	Ralgds	chr2	+	chr2:28542488+28542854	TGTTCAAAAGGTACGGTAGATGTGACGCCCTCACGGCCTCCTCTAGATATGGCTGCATCC	348.406	83.4161	7.26464	5.81963	154.149	194.785	696.284	72.2263	122.359	55.663	7.69764	6.53091	7.56536	5.61977	5.80885	6.03026
0.0204446	5.75462	NM_053263	Hnrnpa3	chr2	+	chr2:75667976+75668036	AAGAGTAATCTTTTTGATTTGCAGGTGAATGAGAACCCTACCTGCCTAACGAGGAATGTC	1827.44	172.007	9.28131	6.75659	342.625	584.272	4555.41	190.089	271.522	54.4108	9.03648	8.45626	10.3512	7.08132	7.19328	5.99517
0.0207279	-7.53624	NM_001163741	Ccdc167	chr17	-	chr17:29700203-29704369	ACTGGACTATCCGATACACCTCCTTCACCCTGTGAGCAGAGCAGATGACAGCTTCGTGGG	491.9	1760.84	8.12996	11.0438	247.583	568.267	659.852	1133.54	2316.85	1832.12	8.48259	8.41174	7.49556	9.81398	11.0128	12.3046
0.0207513	2.08319	NM_008770	Cldn11	chr3	+	chr3:31153984+31154078	TTGACAGTTCTCCCCTGCATCCGAATGGGCCACGAGCCTGGAGTGGCCAAGTACAGGCGA	3519.92	887.02	10.7616	9.70283	734.837	2161.56	7663.38	965.498	1287.22	408.345	10.316	10.7511	11.2177	9.57769	9.93846	9.59233
0.0207538	9.54807	NM_008719	Npas2	chr1	+	chr1:39359651+39359823	TGCACAGAGCCAAGTGATGTTTCCAAGTCCAGACTCACACCCTACCAACAGCAGCGCATC	711.234	72.9955	8.71468	5.45947	391.921	1240.4	501.383	101.142	89.1372	28.707	9.25375	9.76428	7.12601	6.12702	5.28121	4.97019
0.020789	20.2192	NM_031880	Tnk1	chr11	-	chr11:69853249-69853580	TGACCCCATCACTATCATTGAGGGCAGCCTGGACACTGCAACCTGGAAAGGCCAGAATGG	4268.57	79.9496	9.83801	5.50036	219.984	949.699	11636	108.28	107.834	23.7353	8.28439	9.30817	11.9215	6.22588	5.5904	4.68479
0.020842	-3.53679	NM_001081221	Ercc6	chr14	+	chr14:32575766+32575826	CAGAAAAGGGACTCCAGCCTCCCTGTGCAGCATCCTTCATCACTAACAGAAAAGACTCAG	1943.64	2304.63	9.69019	11.5126	436.083	956.976	4437.86	2380.63	2751.84	1781.42	9.43912	9.31957	10.3119	10.9735	11.3169	12.2475
0.0208775	3.24372	NM_175443	Etnk2	chr1	+	chr1:133378456+133378522	TTTCTTCTGGGCACTCTGGGCACTCATACAGAACCAGTATTCTACCATCAGCTTTGACTT	264.049	52.9262	6.63883	4.94118	58.5067	201.817	531.823	67.6808	71.7794	19.3182	6.11369	6.59038	7.21243	5.52677	4.91595	4.38083
0.0208839	-2.9376	NM_019836	Noa1	chr5	-	chr5:77294292-77294556	CTGGGCAGTGAGTACTGAAATGTGTGAAATGTACTAAACACAAAAATAATAAAGACACGC	17.267	49.9473	3.39726	4.9519	15.0749	14.156	22.5701	38.2588	80.4858	31.0974	4.15326	2.81872	3.21979	4.66556	5.10091	5.08922
0.0209391	6.94433	NM_001252222	Nbr1	chr11	+	chr11:101571944+101572807	TAAACATTGTCCAAGAATTGGAGAGAGTGCCACACAACACCCCTGTGGATTCCACTGTAT	4508.39	295.298	10.7478	7.95198	1085.31	978.705	11461.2	301.626	387.877	196.39	10.9912	9.35773	11.8945	7.77474	7.83726	8.24396
0.0210317	-3.21413	NM_001008427	Gm5595	chr7	-	chr7:42660121-42662996	CACTTTCTGAGCCTTCTTTGTCTACCTCACTATGTTATGAAGTAAAAGTTAACCACGGAA	216.165	424.051	6.86973	8.55416	109.754	327.28	211.46	425.016	577.958	269.18	7.12728	7.45219	6.02972	8.29809	8.53872	8.82568
0.0210355	3.67285	NM_001170800	Ipcef1	chr10	-	chr10:6886429-6890438	ACTCAGCCCAAATGCAGGTTTAGAATGTAGTTCTGCTTCCCACTAACAGAATAGGATACA	108.35	29.5679	5.92881	4.05191	88.9298	120.576	115.545	18.723	54.5347	15.4459	6.78757	5.72235	5.27652	3.63188	4.46548	4.05838
0.0210717	3.72839	NM_001042501	Fam133b	chr5	+	chr5:3558684+3559096	ATCTGGTAGGTATTCATCTTCTTCTTCATCGAGCTCTGATTCTTCCAGCAGTTCTTCAGA	9941.32	1361.31	12.2118	10.3132	2130.51	3248.23	24445.2	1989.13	1617.84	476.953	12.1438	11.4584	13.0332	10.7015	10.3616	9.87662
0.0211131	4.3318	NM_001161609	Gm13285	chr4	+	chr4:88803742+88803802	GTCCAATTGCAAGTGGACCTTCCAGCTTTCCCACTGTCTGCGAGAAGAGGCCCAAGATGA	570.843	117.128	8.41842	6.30346	397.922	492.448	822.159	70.21	199.718	81.4571	9.28615	8.16361	7.8055	5.58105	6.65489	6.67443
0.0212479	6.29379	NM_001255999	Cacna1c	chr6	-	chr6:118674568-118674614	ATTCTGTTTTATTTTGACATTGTTTTTACCACCATTTTCACCATTGAAATTGCTCTAAAG	351.461	27.2784	6.64909	3.99516	79.8103	102.65	871.925	18.817	46.9376	16.0806	6.61225	5.45812	7.87689	3.63822	4.22939	4.11786
0.021319	-4.58826	NM_001205334	Arhgap8	chr15	+	chr15:84767120+84767229	GATTATGGAGACATGCACCTCCCAGCCGTGATCCTGAAGACATTTCTCCGAGAGCTGCCC	1039.53	2802.99	9.40691	11.6049	669.827	1147.91	1300.85	4773.19	2320.22	1315.56	10.1514	9.64059	8.4287	12.0714	11.0143	11.7288
0.0214054	2.72863	NM_033325	Loxl2	chr14	+	chr14:69695450+69695834	AAAGGCTTCGGGACTCCTGTGTGTAGCTAGTTATTAAGACACTTAAGAACTCTCGTCCTG	33208.6	7457.24	14.474	13.0258	10927.3	20093.3	68605	13863	6205.96	2302.76	14.619	14.2639	14.539	13.7833	12.5995	12.6946
0.0219017	3.95715	NM_010358	Gstm1	chr3	-	chr3:108015009-108016327	CATCATGCTCTGTTACAACCCTGACTTTGAGAAGCAGAAGCCAGAGTTCTTGAAGACCAT	141.692	32.895	6.2553	4.27084	86.8735	229.95	108.253	31.635	51.5547	15.4953	6.74918	6.82964	5.18709	4.37416	4.37619	4.06218
0.0220461	28.9652	NM_001136068	Klrc1	chr6	-	chr6:129677770-129678295	AGTTGCCACACCATATACCGAAGCAAAGGCACAGATCAATTCCTCAATGACTAGAACCCA	11277.5	275.77	11.9539	7.09765	1004.11	3740.6	29087.9	45.546	640.96	140.803	10.8643	11.7032	13.2941	4.92929	8.73196	7.6317
0.0220652	8.00539	NM_053106	Lmod1	chr1	+	chr1:135364526+135365169	AATTGCTATCATGTTAAAGGCCAATAAGACCATCACCAGCCTCAACCTGGACTCCAATCA	4430.42	323.407	10.9125	7.91157	1513.45	995.202	10782.6	490.623	340.206	139.392	11.559	9.38641	11.7922	8.52741	7.59616	7.61114
0.0221117	2.96769	NM_007967	Evx2	chr2	-	chr2:74656028-74656335	ACCTTCCGTGCGCTTTCACATCCTTATTCGCGGCCGGAACTGCTCTGCAGCTTCCGCCAC	264.643	55.8922	6.58678	5.01744	60.0245	174.428	559.477	55.5736	91.1008	21.0024	6.15295	6.33651	7.27088	5.23417	5.31566	4.50248
0.0223406	2.36715	NM_001177980	Pde4b	chr4	+	chr4:102570313+102570765	ATTTAGAAGAAAAGCAAAGAGGGGGAAAGCCTCCCTCATTTCTCCTCAGGACTGCAAACA	135.571	47.0949	6.14429	4.90114	86.9511	121.5	198.263	37.7786	71.0192	32.4869	6.75161	5.73485	5.94642	4.64635	4.89765	5.15942
0.0227673	2.46248	NM_007467	Aplp1	chr7	-	chr7:30442861-30443091	CATTGCCTGCCTGGCGAATTCGTGAGTGAAGCCCTGCTAGTGCCCGAAGGCTGTCGGTTC	56.4303	22.0738	4.89225	3.59214	34.1402	73.6915	61.4592	17.8699	41.4112	6.94037	5.32006	4.93172	4.42496	3.57739	4.03509	3.16393
0.0229821	2.00159	NM_146886	Olfr1298	chr2	-	chr2:111645321-111645995	GCTTTATGCTGTTACTTTTTTCCTACACATATATCCTCATCACTGTTCGCCAGACTTCAA	84.424	33.8907	5.24546	4.24431	30.4278	78.019	144.825	23.2801	62.36	16.032	5.1565	5.0191	5.56078	3.93405	4.68571	4.11317
0.0230518	2.60564	NM_021509	Moxd1	chr10	+	chr10:24300255+24300324	TTCAACAAGCTCGTTCTTAGCCTGCCTGTGAATGTGAGATGTTCTAAGACAGACAACGCA	40.6608	13.5915	4.37376	2.99213	20.9596	55.3654	45.6573	18.0696	17.705	5	4.62229	4.48538	4.01363	3.59016	2.96741	2.41882
0.0230734	10.0029	NM_001143849	Pde2a	chr7	+	chr7:101451341+101451401	GGCTGCGAGCATGGTCCTGGTGTTGCACCACATCCTCATCGCTGTTGTCCAATTCCTCAG	1791.7	67.8063	8.7633	5.44095	269.682	290.138	4815.28	68.5209	98.8414	36.0567	8.61793	7.23898	10.433	5.54296	5.44546	5.33443
0.0232611	4.56419	NM_009389	Tle3	chr9	+	chr9:61409418+61409935	ATAGGTATAATGGCCTCGGCCCTGCGAACACCCATCACCCTCACCAGCTCCTATCCAGCA	10908.4	1265.15	12.3997	10.2093	3060.19	3047.75	26617.2	2056.33	1216.23	522.892	12.7025	11.3381	13.1584	10.7504	9.84324	10.0343
0.0235708	-3.85331	NM_012001	Cops4	chr5	+	chr5:100518418+100518478	CGCTCGTTTTCTTCTTGGCAGCGAGAGGTCCCGCAGCCGTGGCTGAGCTGGAGGAAAGAT	114.315	280	5.8632	7.8093	53.8423	171.641	117.462	168.906	457.256	213.837	5.98584	6.30488	5.29889	6.90579	8.12105	8.40107
0.0236307	16.1346	NM_177608	Secisbp2l	chr2	-	chr2:125737109-125740917	CCCCCAGTTAATGATAGCATTTAAACTTTGTTGGCACATCACACCTTAAAAGTATTTGTA	9327.3	281.351	11.3337	7.32163	951.206	1508.02	25522.7	151.964	615.948	76.1411	10.782	10.1194	13.0998	6.74227	8.66678	6.55584
0.0238313	2.54813	NM_201409	Usp17lb	chr7	-	chr7:104841655-104842476	TTCCCAGAAGCAGATCCAGCCATGTCACCTCCTAGTGCCCCAGAGCTGCATCAGGATGAA	951.952	221.817	8.62074	7.2713	257.042	490.95	2107.86	265.828	312.644	86.9778	8.54358	8.15726	9.16139	7.58237	7.43943	6.79211
0.0239048	2.3772	NM_021355	Fmod	chr1	+	chr1:134041120+134041202	TTGTCTTACAATCAGCTGCAGAAGATCCCTCCTGTCAACACCAACCTGGAGAATCTTTAC	226.133	59.165	6.4214	5.17214	63.2557	139.799	475.345	50.0944	98.1285	29.2722	6.23767	5.97111	7.05542	5.08154	5.43456	5.00032
0.023977	-9.27681	NM_001169153	Cd300lf	chr11	-	chr11:115124345-115126110	TTAAAGTTACTGTGAACATTGGCCCAGCAATCCAAGTACCCATTACAGTGCCAACCATGC	78.3446	395.907	4.70716	7.92079	8.90133	80.6049	145.528	734.215	359.564	93.942	3.48108	5.07257	5.56782	9.15135	7.68694	6.92407
0.0240035	-7.37864	NM_172863	Zfp697	chr3	+	chr3:98431889+98431949	CCTGGCATCCAGCAACCAATATGAGCTATTTGTCATTAAATCCCTACCAGTCTTTTATCA	4606.19	22757.2	11.8369	14.7202	2976.82	4131.98	6709.77	48024.1	12456.4	7791.2	12.6534	11.8681	10.9892	15.9012	13.6291	14.6304
0.0242619	-11.4521	NM_024412	Clcnka	chr4	-	chr4:141398041-141398656	TTAGAGAAGCACCAGCCAGGCAGGACCTCTACAGGGTGGACCGGGAGGACGGATGGAAGA	18.5677	203.531	3.05101	6.56855	5	25.378	25.3251	464.2	96.5298	49.8618	2.42196	3.39909	3.33199	8.44294	5.41146	5.85124
0.0243424	2.61475	NM_010444	Nr4a1	chr15	+	chr15:101273096+101273193	TGGATTGACAACATCCTGGCCTTCTCACGGTCCCTGCACAGCTTGGGTGTTGATGTTCCC	479.259	155.65	8.07979	6.69311	279.623	431.547	726.606	187.729	216.095	63.1279	8.6753	7.93478	7.62929	7.05806	6.78466	6.23663
0.0243527	14.2844	NM_008838	Pigf	chr17	-	chr17:87008825-87008911	ATTTCTAGTTTCACAGGAGCGTGGCTTGGAGCATTTCCTATTCCACTGGATTGGGAAAGA	466.5	38.3278	8.19437	4.358	515.228	627.758	256.514	44.5117	60.0199	10.4518	9.71134	8.5887	6.28306	4.89419	4.62285	3.55696
0.0243792	-4.64201	NM_153589	Ano2	chr6	+	chr6:125710565+125710625	GCTCCCTGGATCTCCACGTCGGCTGAGTTCTCGGACCGTGGCCAGAGGAAGCCAGGGCCC	307.885	913.572	7.38682	9.60157	145.939	509.521	268.193	1427.48	991.2	322.037	7.59526	8.2237	6.34149	10.167	9.48449	9.15322
0.0243895	-621.368	NM_008858	Prkd1	chr12	-	chr12:50341261-50342220	CACGGAAAACCAGCAACTCAGCAAATGTTGGCCTTTTGTGTATTTTTCAATAATAAGAAA	1328.58	14793.5	4.9581	14.2374	5	5	3975.73	27630.6	9696.75	7053.04	2.42196	2.32252	10.1298	14.9568	13.2737	14.4818
0.0245309	36.5859	NM_146924	Olfr476	chr7	+	chr7:107967616+107968331	TTCCACATCAATCACACCAACAATGTTTAAAGGATTTCTTGGAAATAGACTGGTACTCTC	20298.1	332.065	12.6939	7.5007	1649.26	5017.73	54227.4	47.3262	713.409	235.461	11.7136	12.1541	14.214	4.98837	8.92441	8.5893
0.0251598	8.72679	NM_001200002	Tmppe	chr9	+	chr9:114411136+114411201	TTGTAAAAACACTGATGCCACTACACCCTGCAAGTGTGAAATAAAGATTTCTCTCTTCAT	1061.08	43.9803	7.89788	4.77243	109.521	249.707	2824	57.9115	50.3412	23.6883	7.12414	6.97113	9.59838	5.29515	4.34169	4.68045
0.0253949	7.58662	NM_001165956	Phc3	chr3	-	chr3:30936551-30936725	ATTTGCAGCAGATGGTGTCCCCAACATCACACCAGCAGTATTCAGCCCTACAGTCCTCTC	2900.96	153.701	9.70426	6.7808	429.237	591.056	7682.59	113.622	248.648	98.8327	9.41291	8.47767	11.2222	6.30133	7.03613	7.00494
0.0258463	2.00453	NM_028628	Lce1l	chr3	-	chr3:92850031-92850571	GCCTGCTATTCCTCCCTCCCTTCTTGTTTTCTGTGTTCTGAATTTTGAGATGATGAATTT	103125	28411.3	15.98	14.9767	29459.6	78066.4	201848	23922	52630.4	8681.43	15.7806	15.8771	16.2823	14.6989	15.4673	14.764
0.0258659	-2.15698	NM_028773	Sash3	chrX	+	chrX:48159467+48159554	AAACGCACCTCAATGAGCTGAACATCATGGACCCACAACACCGGGCCAAGCTGCTCACAG	165.357	239.463	6.29887	7.40788	57.0152	221.357	217.7	250.188	370.774	97.4285	6.07211	6.75641	6.06809	7.49236	7.74801	6.98327
0.0259362	-7.25384	NM_001033235	Trim40	chr17	-	chr17:36882642-36883148	AAGGATGGCCAAGGATCTGGATGCCAGCACCCTGAAGGATGCCAGTGACTTACTGGACAG	21.8988	163.078	3.55843	6.41717	11.6797	27.6455	26.3713	346.565	86.6399	56.0292	3.80642	3.49686	3.372	7.98306	5.22819	6.04026
0.0260155	4.0114	NM_001271663	Gjb6	chr14	-	chr14:57124795-57130708	AGTGTGCTTTCCTCTTGGGTCTATTAAATCATCACCAGAATAAGCCTGCACGATGGACTG	416.467	59.4554	7.07055	5.06644	90.7134	175.085	983.602	43.7185	110.684	23.9638	6.82188	6.34716	8.0426	4.86676	5.63154	4.70103
0.0261244	-4.87191	NM_007662	Cdh15	chr8	+	chr8:122865702+122865762	CCACAGCCACATCGAGTGCTTCCCACCAGCCCATCTGACATTGCCAACTTCATCAGTGAT	1435.32	3741.22	9.44076	11.7252	432.597	909.658	2963.71	8063.66	1961.08	1198.9	9.42744	9.22804	9.6668	12.9256	10.6906	11.5595
0.0261273	2.22825	NM_172448	Rnf43	chr11	+	chr11:87663227+87664135	AGCGCAACAGGGCAGCATGTCTTCGTGTTCTGAGCTGAAGTTCCTCCCTCACCTCCGATG	359.753	123.612	7.51805	6.36214	193.861	262.111	623.287	136.607	177.415	56.8137	8.07547	7.05943	7.41926	6.58079	6.44282	6.06281
0.0262786	2.96356	NM_031256	Plekha3	chr2	+	chr2:76686760+76687281	CAGTGTGGAGAACATGAATGAAGCCTCCTCCTTGCTCAGTGCCACCTGTAACACATTCAT	4294.61	1206.73	11.6244	10.0571	2294.42	3316.2	7273.21	1912.71	1303.89	403.574	12.2586	11.4867	11.1279	10.6366	9.95904	9.57552
0.0264129	9.00342	NM_001190352	Tmem132b	chr5	+	chr5:125785879+125786032	ACGGTTATTGTCCTCGATGACCGGGTCACCATCACAGAGCTGGGTGTACAACTGGTGGCT	302.399	11.6097	6.03121	2.86074	38.1773	69.551	799.468	13.6362	16.1928	5	5.48163	4.84201	7.76999	3.28016	2.88324	2.41882
0.026513	3.76495	NM_026784	Pmvk	chr3	+	chr3:89459259+89459330	AGTGGGATCCCTCCTCCTTTTTGCTTCTACTGAGCGGGTCCACTTCGTGCTTGGCTGCAT	1225.15	297.373	9.53167	7.61904	650.265	1007	2018.17	477.058	324.551	90.5106	10.0988	9.40615	9.09003	8.48259	7.51404	6.86049
0.0265707	4.01605	NM_001256382	Rims2	chr15	+	chr15:39517811+39517871	TCTTACTCTACCTCGCTCCCGACACAGTCAGACCATTGACCATCACCACAGGGATGGAAG	2053.82	272.918	9.69469	7.68891	628.79	623.664	4909	291.747	397.724	129.282	10.0412	8.57669	10.4662	7.72034	7.88151	7.46488
0.0265932	2.5627	NM_001101656	Gm11710	chr11	-	chr11:115033557-115033603	AAATTTCAACTACAATCATGACGACGACAGCCACAGTTCTGCCATCCACAGTTCTGACAT	166.263	51.8408	6.40156	5.04389	94.1003	144.944	259.746	68.9611	55.7821	30.7792	6.88313	6.02051	6.30103	5.55416	4.50278	5.07474
0.0267342	3.65834	NM_007591	Calr	chr8	-	chr8:84844894-84844952	CAAGAAGGTTCATGTCATCTTTAACTACAAGGGCAAGAATGTGCTGATCAACAAGGATAT	55.4152	13.762	4.91716	3.04597	45.5082	61.8481	58.8894	5	28.2698	8.01618	5.7308	4.65568	4.365	2.34496	3.50081	3.29215
0.0269802	2.79192	NM_146511	Olfr107	chr17	+	chr17:37406004+37406509	GTCTCTGTTCTATACCTTATTACTCTCTCAGTTTTATTATCATACCAATCAAGGGATACC	135.659	43.4936	5.95909	4.47783	43.8509	167.441	195.685	26.1851	88.8948	15.4009	5.68287	6.26513	5.92928	4.10308	5.27733	4.05309
0.0271255	-199.558	NM_177640	D030056L22Rik	chr19	+	chr19:18713664+18717221	GCACAGCCAGCCTGAAGAGTTTTGGCAGTATAATACATTCCAGTATTGGAGGAACCCTCT	26.2903	15317.5	3.67151	11.3122	10.1477	28.6152	40.1081	44813.9	856.452	282.215	3.63084	3.53398	3.8497	15.7908	9.23643	8.90928
0.0272009	15.5754	NM_177636	H2-M1	chr17	-	chr17:36670263-36670525	ATATATACACATGCCACGTAAATCATGAGGGGCTATCTGAGCCCATCACCATCAGATGGA	954.612	32.9027	8.05754	4.09634	287.987	149.097	2426.75	53.4313	37.9131	7.36368	8.72955	6.06716	9.3759	5.17662	3.89368	3.21872
0.0274345	-3.68883	NM_053245	Aipl1	chr11	-	chr11:72029433-72030206	TGGAGCACACCAGCGACATTCTACGACACCACCCAGGGATCGTGAAGGCCTACTATATGC	1137.15	1615.2	9.02462	10.9078	379.078	595.053	2437.33	1406.2	2061.97	1377.43	9.20019	8.48872	9.38494	10.1429	10.7793	11.8011
0.0275198	2.16118	NM_019488	Slc2a8	chr2	-	chr2:32975950-32976028	AATCCAGGTCCTGTTCACTGCTGTGGCGGCCCTCATCATGGACAGAGCAGGGCGAAGGCT	90.1636	38.3784	5.57993	4.46811	54.2656	115.205	101.02	38.7982	60.7331	15.604	5.99583	5.64786	5.0961	4.68606	4.64401	4.07426
0.0279147	4.00878	NM_153394	Gpr156	chr16	+	chr16:37997902+37998035	AGAAAACCAAACAATGAGACACATGGCCAAATACTTCAGCACTCCCAGCAAAAGCTTCCA	339.364	52.008	7.04266	5.0395	146.17	131.223	740.699	43.8523	79.5592	32.6123	7.59894	5.86882	7.66023	4.87305	5.08154	5.16391
0.0281062	3.12027	NM_172876	Gpatch3	chr4	+	chr4:133575214+133577906	CGAGGTTTCAGATCTGGGGTCCTTTCCCTTTAAGACCCGGAAGGAACTACAGAGTCGAAG	125.918	25.1077	5.46944	3.82777	30.3317	71.1465	276.275	19.9768	44.2444	11.102	5.15221	4.87777	6.37834	3.71894	4.1384	3.62596
0.0282236	114.288	NM_011596	Atp6v0a2	chr5	+	chr5:124714235+124716304	ATTTAACCACTTGCACTTTAGGAAGAAGTTCAACGTCTACCTGGTCTCGGTGCCTGAGAT	27280.7	682.973	14.3098	7.47331	10142.5	20433.3	51266.3	19.1029	1839.78	190.033	14.499	14.29	14.1405	3.65848	10.5848	8.17666
0.0283654	-8.3117	NM_145505	Fam160b1	chr19	+	chr19:57379115+57379175	GGCTCTACCTCAGTCAGTGGACCCCTTAGACATTGAAACCGTGGAGGCAGTTAACTGGGG	1007.32	1641.03	7.78652	10.8417	71.8742	320.432	2629.66	1913.31	2113.7	896.076	6.44282	7.41551	9.50123	10.6371	10.8409	11.047
0.028917	25.5034	NM_009965	Cryba1	chr11	-	chr11:77722624-77722727	TGCCCAAATGTCTCTGAACGTAATTTTGATAATGTCCGGTCACTTAAGGTGGAGTGTGGC	2413.2	127.83	10.6377	5.96507	1372.41	1667.31	4199.88	14.3427	215.688	153.46	11.396	10.2972	10.2199	3.33186	6.78266	7.78069
0.0289763	2.88263	NM_001163625	Sult6b1	chr17	-	chr17:78906913-78906992	GATGATGCTTTAGAAAAATCAAAAGAGACAACACTTTCCCAGTTATTTCTCACCTACCAG	14411.7	3250.85	13.3046	11.7772	7000.49	6471.66	29762.9	5215.52	3420.59	1116.45	13.972	12.6085	13.3333	12.2223	11.6785	11.4308
0.0290073	-2.01487	NM_001141981	Rbm43	chr2	-	chr2:51934845-51934934	TCCCGGAGCACGTGTCCTGCGCGGTCGCGCGCCCCGAAGTGGCCGTCACGGGCGCAGCAG	7.99422	20.9282	2.51802	3.5287	5	13.9827	5	20.2085	36.8905	5.68565	2.42196	2.80955	2.32254	3.7329	3.84882	3.00439
0.0291126	4.19534	NM_001033877	Adamts17	chr7	+	chr7:67147677+67147738	TGCCACCAGGAGGTCTGCAACGAGAAGATCAATGTGAACACCATCACCTCCCCTCGCCTT	4748.9	589.647	11.1642	9.0954	1600.6	1383.98	11262.1	595.483	824.892	348.565	11.6666	9.96038	11.8656	8.82092	9.16341	9.30187
0.0291848	-2.73616	NM_001253691	Patz1	chr11	+	chr11:3294529+3299033	ATCATGGGACTTTGCCCAGCCTGCTTTGTGGAGACCTGCAATGCCTCCTTTGCGACTCGA	83.3415	176.575	5.41038	6.86253	43.8255	94.053	112.146	101.791	336.455	91.4793	5.68169	5.31118	5.23827	6.13736	7.57233	6.87789
0.029304	-2.27327	NM_001113352	Synj2	chr17	+	chr17:5941353+5941413	AGCCGTGGGCACTGGAGCCCGGCACAAAGTGAAACTCCTGGTAGCCGCACACCCTCGGGC	38.3534	74.6804	4.34194	5.52671	25.3291	44.2928	45.4383	87.7975	104.213	32.0305	4.88808	4.12967	4.00806	5.91701	5.53096	5.13215
0.0294566	4.34712	NM_008635	Map7	chr10	+	chr10:20257302+20261858	GGAGACACAGCATCTTGCAGCCCCATCATCATGCCCTTCAAAGCTGCACACTCTAGAAAC	2919.64	374.814	10.1529	8.0328	452.632	1342.76	6963.53	630.561	363.162	130.718	9.49863	9.91788	11.0421	8.90886	7.7081	7.48144
0.0296248	-2.31758	NM_026042	Med29	chr7	-	chr7:28385260-28387024	TACCCTCCCCGACCCAGTTTTACCTCCTAATACTGGATAAACAAGGCAGAGAGGAATTAA	8423.32	8015.58	12.1039	13.3165	1449.36	5121.51	18699.1	12246.2	8553.37	3247.19	11.4894	12.1873	12.635	13.5963	13.0749	13.2784
0.0296582	5.55364	NM_001276403	Lef1	chr3	+	chr3:131191036+131191106	TTTATCCCATCACGGGTGGATTCAGGCAACCCTACCCATCCTCACTGTCAGGCGACACTT	4048.37	338.543	10.4422	7.96875	713.146	961.105	10470.8	370.327	514.496	130.804	10.2607	9.32543	11.7404	8.08647	8.3368	7.48298
0.0297533	-2.23841	NM_001081074	A1cf	chr19	+	chr19:31934627+31934687	AAATTTACATGAATGTCCCTGTAGGGGCTGCGGGGGTGAGAGGACTGGGCGGCCGTGGGT	337.91	479.89	7.58288	8.74536	200.404	359.734	453.591	481.173	675.118	283.379	8.1251	7.62877	6.99478	8.49315	8.82531	8.91761
0.0298853	-2.04437	NM_001177577	Gm1045	chr5	+	chr5:91987498+91987558	CTCCAGCTTTCCATGTCTCCTGGTTACTGGTCAGCTGGTTGGTGGTAACTACAGCAGAAG	369.674	448.618	7.39093	8.42259	113.184	334.535	661.303	630.817	550.683	164.354	7.17086	7.50344	7.4985	8.91038	8.4582	7.89921
0.0298901	12.9735	NM_001162923	Rasl12	chr9	+	chr9:65408505+65413406	CCCAGTACAGGTTTACCCACACCACTGGACATGCGTGTAAGACCCAATCCTACGCATGGC	1023.28	25.9227	7.60186	3.90436	46.9134	334.6	2688.33	33.3224	34.4882	9.95753	5.77549	7.5037	9.52638	4.44929	3.75635	3.50745
0.0301265	-2.26081	NM_175557	Zfp384	chr6	+	chr6:125009688+125009748	CCTGTCTAGTGGGTGGCAGAGTTCAGCTCCCTGGAGGGGTGAAGGAGGGACGTCCCAGAG	65.3323	96.0996	4.92944	6.10628	22.3868	101.071	72.5389	99.7553	112.925	75.6186	4.71652	5.43175	4.64005	6.10683	5.66735	6.54466
0.0303461	-2.65728	NM_148942	Serpinb6c	chr13	-	chr13:33899387-33905642	CTATCTCCAGGCTCACCATGATGGATCCTCTGCTGGAAGCAAATGCTACTTTTGCCTTAA	123.297	243.876	5.94879	7.35874	52.9764	175.283	141.632	212.137	432.121	87.37	5.96287	6.34957	5.53391	7.24909	8.02758	6.79953
0.0304615	6.0229	NM_001113331	Shc1	chr3	+	chr3:89422009+89422177	AGTCCGACTACCCTGTGTTCCTTCTTTCCCCGGATGAGCAACCTGAAGCTGGCCAATCCT	11394	1373.43	12.4999	9.90948	2579.3	4013.79	27588.9	2695.58	1156.15	268.553	12.4532	11.8262	13.2204	11.1565	9.75058	8.82137
0.0307701	5.71229	NM_001164224	Aspscr1	chr11	+	chr11:120702555+120704071	AGTGAGACAGTCATCGCTCCACCCAAAATGGTCCTGGATGACCACACGCTGACTCTCTTT	255.057	49.5709	7.25996	4.74589	207.49	330.586	227.096	69.3958	65.3215	13.9955	8.18166	7.47349	6.12473	5.56251	4.76243	3.91274
0.0311774	7.37394	NM_054056	Pawr	chr10	+	chr10:108382778+108382861	GAGAGGATGCCATCACCCAGCAAAACACCATCCAGAATGAAGCTGCGACCCTCCCAGATC	7027.86	318.92	10.9452	8.06277	720.709	1326.57	19036.3	287.419	460.024	209.316	10.2841	9.89446	12.6571	7.69498	8.13366	8.35969
0.0312671	-139.77	NM_001177370	Nfkb2	chr19	+	chr19:46311697+46311769	CCCAGCACAGCAGAGGTGAAAGAAGACAGTGCCTATGGGAGCCAGTCAGTGGAGCAGGAG	48.4371	17414.5	4.57309	11.7	30.1464	34.9901	80.1747	50832.3	1010.73	400.586	5.1462	3.79178	4.78127	16.0054	9.52681	9.56779
0.0315732	2.31387	NM_177686	Clec12a	chr6	+	chr6:129350362+129350422	TCAGCCCTCTCACCTTTTTCGAAGGACATTTTCTGGAGCCTTCTTTGAATATTCATCAAT	1033.41	247.738	8.75512	7.54481	219.546	688.714	2191.98	189.424	414.85	138.939	8.28212	8.76243	9.22082	7.07419	7.95707	7.60319
0.0316734	-5.77068	NM_029342	Nhej1	chr1	-	chr1:74967437-74967768	AGAACTAGCACCCTATGGCAAACTTAGGTACATGAAGCAAGTTTACAAAGAGGCGCATGC	74.9888	322.433	5.20508	7.73382	32.1677	116.84	75.9586	117.245	674.911	175.144	5.23575	5.67407	4.70541	6.35171	8.82418	8.02558
0.0318384	-19.463	NM_001177668	Sptan1	chr2	+	chr2:30014163+30015588	CAAGCTGTTGAGCAAGCACCAGAAGCACCAAGCCTTTGAGGCAGAACTGCACGCCAATGC	17.7218	550.277	3.39944	7.6821	13.0754	18.6911	21.399	1279.25	331.242	40.3421	3.95508	3.07324	3.16999	9.98885	7.54584	5.5116
0.0321324	2.42085	NM_001002775	4932416K20Rik	chr8	+	chr8:104797109+104797170	ACCCACAATCCCTATTTCTCCTTTGGTTCTCCCTTCTGACTCTTTTCCTCCCTGTCAGGC	10481.4	2581.66	12.5854	11.3099	2666.21	5431.88	23346.2	3677.18	3354.72	713.077	12.4873	12.2983	12.9706	11.6631	11.6388	10.6278
0.0322335	-7.44268	NM_009766	Brs3	chrX	+	chrX:57045492+57045568	TTCTTTGATTGCCAGGACTCTTTACAAAAGCACCCTGAACATACCGACTGAGGAACAAAG	78.3831	344.976	5.18191	8.07773	25.6258	105.462	104.061	120.709	549.567	364.652	4.90775	5.50331	5.13466	6.39777	8.45189	9.38353
0.0324367	16.9648	NM_178246	Smg5	chr3	+	chr3:88360829+88360892	ATGGTGACCATTATCACAGGCCTTCATTTGGACAGCCCCAGTGCACTCTCTGGGCCCATG	638.731	37.8621	8.4178	4.33333	414.878	1285.28	216.031	48.094	55.7809	9.71154	9.35719	9.83668	6.05954	5.01829	4.50261	3.4791
0.0326617	2.76542	NM_010414	Htt	chr5	+	chr5:34907533+34907593	CATGTGGAGCCTCTCCTGCTTCCTTGTTAGCGCATCTACCAGCCCATGGGTTTCTGCGAT	3215.7	961.929	11.0627	9.59525	1328.02	2758.33	5560.74	1660.23	924.894	300.668	11.3325	11.1787	10.677	10.3966	9.36401	9.02508
0.032856	7.47402	NM_001048167	Map6	chr7	+	chr7:99317635+99317704	AGAGATGAACAATAAACTGGCTGAGGCGAAAGAGTAAATGTCACCGCACTTCCTTCTCTC	3207.71	318.517	10.4159	7.51405	899.687	956.954	7766.48	584.326	302.994	68.2311	10.6858	9.31902	11.2429	8.7914	7.3864	6.36435
0.032918	-4.54769	NM_145711	Tox	chr4	-	chr4:6697576-6697796	AGAAACATAGCACCTAAGCCCAATAACCAAATGCCAGTGACTGTCTCCATAGCCAACATG	67.8267	215.569	5.03214	7.21728	26.8517	87.8977	88.7306	84.7088	396.65	165.347	4.97526	5.20424	4.91692	5.8628	7.8762	7.91283
0.0330202	8.6616	NM_001081650	Rgs3	chr4	+	chr4:62619792+62623844	CTACCGGCAGATCACCATCCGGAGGGGCAAAGACGGCTTTGGCTTCACCATCTGCTGTGA	252.638	6.30167	5.62752	2.51289	26.9403	51.3669	679.607	6.98733	6.91768	5	4.98002	4.36862	7.53392	2.71148	2.40838	2.41882
0.0330545	-5.53948	NM_018757	Nme6	chr9	+	chr9:109842893+109842954	GAAAATGCAGTGCCTGGGTAACCAGCATCCGACCTGGCTTCCTTAATAAATTCTGCTTCC	96.9712	284.093	5.34931	7.81907	31.6617	76.5073	182.744	125.192	438.379	288.709	5.21329	4.98953	5.84512	6.45628	8.05021	8.9507
0.0333942	2.08154	NM_001177844	Frmd4a	chr2	+	chr2:4606070+4610966	TGGCAGACTGGGAGCTACAGTGACAGCTGCTTCCTGGATTCCTCCCTCTATCCAGAGCTA	248.749	97.29	7.06434	6.00669	154.262	218.067	373.919	103.324	139.457	49.0896	7.69946	6.73364	6.75992	6.15773	6.03664	5.8257
0.0339196	8.38613	NM_018855	Gas8	chr8	+	chr8:123533258+123533318	CTAGAATCGAAGAATACCACCATCAAGGACTTACAGTATGAGCTGGCCCGGGTCTGCAAG	448.263	39.4462	6.99735	3.92934	61.4878	206.539	1076.76	12.5239	99.0797	6.73503	6.19326	6.62815	8.17063	3.19741	5.4494	3.14122
0.0339835	-2.31699	NM_001201341	Msi2	chr11	-	chr11:88687465-88687548	CGGCTCTCCCCGTCCCTCTGCGGCCTGGCAGACGAGGCTTTAGAGGGGCCGTCTGATGGG	2826.09	3375.6	10.5567	11.7689	709.836	2120.3	5648.12	6017.06	3047.48	1062.27	10.2514	10.7166	10.702	12.4675	11.4818	11.3575
0.0340324	-3.764	NM_001077359	Git2	chr5	-	chr5:114733894-114739032	CCCCACGCATGCCTCCAGACTGGAGAAGCAGAACAGCACCCCGGAGAGTGATTATGACAA	375.132	934.454	7.4722	9.38446	121.824	376.894	626.678	1811.53	754.41	237.421	7.29366	7.69665	7.42628	10.5469	9.00274	8.60376
0.0341492	2.47071	NM_007729	Col11a1	chr3	+	chr3:114164396+114164456	CCTGTGGGTCTCCCAGGACCTGCTGGTCCTGCTGGCTCTCCTGGAGAAGATGGAGACAAG	346.286	95.226	7.35834	6.05342	143.64	262.525	632.693	62.0165	140.165	83.4968	7.57157	7.06252	7.44093	5.39347	6.04472	6.72205
0.0341738	2.80556	NM_001243110	Gm6370	chr5	+	chr5:146493920+146494132	TTTCATTTTCCCTCTGCCTGAGGTTGACATATAGTTAGGAGAATGGTCTGCAGAGTTCTA	115.75	38.802	5.91131	4.42302	60.1328	177.296	109.822	22.9505	74.0053	19.4503	6.15684	6.37262	5.20448	3.9112	4.96617	4.3917
0.0342024	63.6442	NM_019943	Papolb	chr5	-	chr5:142527770-142530076	CGGTATCCCTGTTTTTCCTAGAGATCCTATTCCTTTTATTGAGAGTTCAATAAAACAGAT	1154.21	17.3086	9.15957	3.16761	1439.48	1887.43	135.718	16.8522	30.0734	5	11.4744	10.5221	5.48219	3.51183	3.57218	2.41882
0.0342643	-4.17599	NM_001276412	Fn1	chr1	-	chr1:71597338-71598373	AAGAAGACAGGACAGGAAGCTCTCTCTCAGACAACCATCTCTTGGACGCCGTTCCAGGAG	1234.8	2983.88	9.49829	11.5604	686.651	837.546	2180.2	5845.23	1781.42	1325	10.1928	9.08733	9.2147	12.4153	10.5284	11.7375
0.0345729	2.38367	NM_001164533	Dap3	chr3	-	chr3:88925362-88927010	AAATGACTGGGAAGGATTTAATGCCCTGGAGCCTTTTCTTCCCATCCTCATTCCCAACTA	414.952	130.821	7.81168	6.5585	263.651	304.156	677.051	133.357	176.976	82.1296	8.58525	7.32252	7.52728	6.54505	6.43895	6.69148
0.0350021	-2.12597	NM_008358	Il15ra	chr2	+	chr2:11720110+11723412	TCTGCAAAAGAGCCAGAAGCTTTCTCTCCCAAATCAGATACCGCAATGACCACAGAGACA	28.076	55.0583	3.85478	4.9429	14.6945	31.9309	37.6027	33.96	105.684	25.5311	4.12019	3.67528	3.76887	4.47826	5.5552	4.79526
0.0350726	-102.274	NM_053129	Pcdhb4	chr18	+	chr18:37311010+37311173	CACAGCACCCAGCAGCAATTAATATTCGAGATTTCATTTTAATATAGACCAGAGGTTAAA	4234.99	26285.3	8.11087	14.7872	46.979	194.033	12463.9	59700.9	12547.9	6606.99	5.77969	6.52361	12.0293	16.3505	13.6406	14.3704
0.0352503	13.6529	NM_011985	Mmp23	chr4	-	chr4:155652092-155652146	AACCACACCGACTGCTTGGTCTCTGCAGTGCACCACTGCTTTGATGGTCCCACAGGTGAA	6624.21	175.782	10.5275	6.75634	276.239	1726.57	17869.8	155.851	315.941	55.5545	8.6519	10.3669	12.5636	6.77955	7.46242	6.02706
0.0354597	5.37295	NM_028281	Pcbd2	chr13	+	chr13:55775387+55775447	GTTGCCCTGCAAGCAGAGAAGATGAATCACCACCCGGAATGGTTCAACGTCTACAACAAA	328.132	30.8082	6.49903	4.07332	64.9962	99.6513	819.749	15.9183	60.0847	16.4217	6.28355	5.41183	7.80172	3.45039	4.62433	4.14524
0.0357019	-6.12115	NM_009770	Btg3	chr16	-	chr16:78373374-78376600	GGCGGCGGCGGGAAAAATGAAGAACGAAATTGCGGCTGTTGTCTTCTTTTTCACAAGGCT	26.9644	161.119	3.84141	6.45522	15.8955	40.9192	24.0786	334.728	86.8905	61.7384	4.22353	4.01793	3.28277	7.93125	5.2337	6.20071
0.0360144	-2.00067	NM_008368	Il2rb	chr15	-	chr15:78491830-78494947	TTGCAGCCAGGGTTTGCATCCTCAGCTCCTCTCAGCTGTGATGGCTACCATAGCTCTTCC	224.12	256.97	6.6096	7.61008	77.7872	176.551	418.022	371.116	259.055	140.739	6.57419	6.36237	6.89225	8.08971	7.11022	7.63033
0.0366682	-3.303	NM_011330	Ccl11	chr11	+	chr11:82061730+82061790	CACACTACTGAAGAGCTACAAAAGAATCACCAACAACAGATGCACCCTGAAAGCCATAGT	51.6342	114.63	4.56766	6.29144	16.9225	66.57	71.4099	57.197	180.151	106.543	4.31451	4.76869	4.61977	5.27693	6.4675	7.12988
0.0367325	-2.05005	NM_001199676	Camkk2	chr5	-	chr5:122734231-122736987	AACCAACCAGGGAGTGGGAGCCCTTGTCTGAGCCCAAGGAAGCAAGGCAGCGAAGACAGC	30.5768	44.7463	3.74437	4.78002	7.10626	50.4014	34.2228	47.035	64.4502	22.7536	3.24282	4.33615	3.65413	4.97825	4.74058	4.62125
0.0367407	5.39345	NM_173428	Sspo	chr6	+	chr6:48469160+48469220	TGCCAGACACAGAGCCCCAGCAGCCCAAGCAGGAATCATCCTTGCCTGGTGCAGGTGTGT	1259.53	243.722	9.74703	7.31582	869.388	1371.62	1537.58	440.669	190.555	99.9426	10.6291	9.94599	8.66604	8.36011	6.56601	7.02135
0.0367847	14.4038	NM_145926	Mgat4b	chr11	+	chr11:50233323+50233383	TCCCTTTTCCAGCATGTGGGCACTCACTCATCACTGGCGGGCAAAATCCAGAAACTGAAG	7109.58	126.944	10.2632	6.41487	339.705	804.087	20185	137.987	182.655	60.1892	9.02095	9.02423	12.7445	6.59669	6.49323	6.15469
0.036938	-2.53618	NM_025647	Cmpk1	chr4	-	chr4:114960896-114961755	CAGTAGACCCTTGACATGCATTCACTAGTTTATGGTAATTTGATTCAGTTCTTGTTTTAG	49.6251	87.6051	4.60924	5.9519	22.4772	78.7606	47.6376	67.2499	117.386	78.1789	4.72106	5.03621	4.07044	5.5198	5.73485	6.60105
0.0370017	4.56473	NM_001083927	Tle3	chr9	+	chr9:61394682+61401852	AACGCCATCATCGGGGTACGTGGACTCCCCAATCTGCCTCTCACCCAGCAGCAACTCCAG	5507.32	791.633	11.8164	9.62589	2484.92	2770.08	11267	470.276	1213.45	691.168	12.3952	11.187	11.8671	8.46166	9.83926	10.5768
0.0370781	2.01555	NM_145470	Deptor	chr15	+	chr15:55218278+55252006	AGGGATGAAGGTCTGTCAGTTTGTCGTCTCTGTCAATGGCCTCAACGTGCTGAATGTAGA	62.9473	27.8712	4.98332	3.97214	31.0153	72.2685	85.558	14.708	52.3147	16.5909	5.18082	4.90161	4.86752	3.36071	4.39733	4.15838
0.0370911	-3.0383	NM_016737	Stip1	chr19	-	chr19:7020959-7021171	TTATCTTTATATTTATACATGCCTACAAGGAAGACAGACTCATCCAGCGCCACCTCGGGC	36.1641	85.3728	4.18731	5.79058	19.9901	33.9828	54.5195	131.915	72.3393	51.8642	4.55252	3.7498	4.25962	6.53022	4.93095	5.91055
0.0371164	-2.79927	NM_199455	Tepp	chr8	+	chr8:95311662+95312954	TTCTTACCTGCCTGTGCACTTGGGCCTGTGCCCTGCAGATGAGCGATGGCCCAAATCATA	46.8583	101.234	4.61514	6.10019	28.3748	64.0807	48.1195	60.0532	162.816	80.8342	5.05608	4.70746	4.08188	5.34862	6.29578	6.65615
0.0375957	-2.57512	NM_008549	Man2a1	chr17	+	chr17:64750834+64750894	TTTGATTGCCAGTTCTCCAGCAGAGGCATCGGGCTACCCTGTTCCACTACTCAGGGAAAG	256.574	357.999	6.89495	8.25959	69.8517	388.776	311.093	386.996	464.502	222.499	6.3982	7.75575	6.53091	8.14906	8.15153	8.4782
0.037643	-216.205	NM_001130169	Zfp207	chr11	+	chr11:80393181+80394285	CACAGCACAAGCTCAGGCAGCTGTCCAAGGACCTGTTGGTACAGATTTTAAGCCCTTAAA	20.2441	13882.9	2.96712	10.7234	5	5	50.7323	40858.1	631.929	158.577	2.42196	2.32252	4.15689	15.6248	8.70523	7.8401
0.0384717	4.81482	NM_145535	Sdcbp2	chr2	+	chr2:151589236+151589296	TGGAGATGTCATCACACTGACCATTATTCCCACTGTGATCTACGAGCATATGATCAAAAG	211.805	22.629	6.0079	3.74042	19.6914	206.003	409.721	22.052	35.1144	10.7205	4.53066	6.62433	6.86872	3.85519	3.78083	3.58525
0.0387325	-3.1118	NM_011084	Pik3c2g	chr6	+	chr6:139841625+139841695	AATAAAACAGAGAAAATGAGCTAAGCACCAGCATTCATGGCTTCTGCTTCCTGCCCGTTG	162.565	303.278	6.41024	8.04799	101.357	145.705	240.633	227.587	403.261	278.984	7.00233	6.02769	6.20071	7.34922	7.9084	8.88636
0.0392132	110.881	NM_146281	Olfr284	chr15	-	chr15:98340169-98340939	ATCTCACTACCGTCATCTTGTTCTATGGCTCGGGGTTTATCAGTTATCTCTTACCGGCTT	5088.87	46.092	11.2776	4.48474	7072.59	7763.67	430.35	32.3662	94.3143	11.5957	13.9925	12.909	6.93131	4.40857	5.37457	3.67108
0.0395411	-5.12	NM_030143	Ddit4l	chr3	+	chr3:137626150+137626210	CTGCGGCTCTCGTCCACGGAGCCCTGCGGCCTTCGGGGTTGTGTTATGCACGTGAACTTG	91.5051	412.186	5.53773	7.89388	50.5034	92.2906	131.721	875.019	249.356	112.184	5.88843	5.27713	5.44764	9.41254	7.0416	7.2275
0.039916	12.7648	NM_182807	Fam19a2	chr10	+	chr10:123430863+123430923	TTACCCACTGCGCTGTCTCTTCAGCTTGCAATGAGTATCTATTCAGTGAATGATCACCAA	1000.99	97.8886	9.25201	5.5779	649.074	1832.55	521.337	38.0085	221.314	34.3437	10.0963	10.475	7.18466	4.65531	6.82533	5.25307
0.0399967	-6.93866	NM_028547	Kif2b	chr11	-	chr11:91575299-91575350	TGGAGAATTTACATCTTAAAGCACCCTGGTCAAAAATGTGGTCTTCTCTTCTGCCTCTGT	155.151	576.581	6.19038	8.98504	60.624	157.708	247.122	211.022	879.478	639.244	6.17213	6.16383	6.23519	7.24316	9.28269	10.4293
0.0400752	-5.4939	NM_134448	Dst	chr1	+	chr1:34303035+34306527	AGCACACCCAAGGGCACACCAATCCAGGGAAGCAAGCTGCGACTACCCGGGTACCTGTCA	4256.88	9483.53	10.7756	13.2334	723.125	1688.33	10359.2	20889.7	4650.81	2910.06	10.2891	10.3221	11.7154	14.4576	12.1403	13.1022
0.0403155	10.1804	NM_001195338	Bbip1	chr19	-	chr19:53944235-53944416	TTCAAAACTCCCTCGCACCGGAAGTTGCGCTTGCACTTCCTAGTAGGGTCATGGCCAGGA	6244.5	527.277	11.932	8.58433	2509.65	2889.68	13334.2	125.572	993.89	462.37	12.4086	11.2637	12.1239	6.46155	9.48948	9.80197
0.0407214	2.07731	ENSMUST00000048065	Trem3	chr17	+	chr17:48257898+48257970	TGTGGCTTCATACTAAACAAGGGCCTGGTCTTCTCAGTCCTGTTTGTCTTTCTCTGCAAA	121.53	46.5052	5.88283	4.82812	57.2013	116.888	190.502	27.471	77.1064	34.9383	6.07718	5.67504	5.89628	4.17534	5.02983	5.27918
0.0411513	2.11454	NM_001205341	Ppfia2	chr10	+	chr10:106863386+106865246	ATGATGCCCGGAGCAGTTTATCTGCCTCTCTTGAGCCAGACAGTCTTGGGCTTGGCAGTG	219.306	88.3382	6.74371	5.66337	95.8145	206.08	356.022	61.1591	169.596	34.2597	6.90992	6.62577	6.69545	5.37457	6.36679	5.24874
0.0411527	3.59812	NM_010623	Kif17	chr4	+	chr4:138288488+138289240	ATCCCTAAGCAGCCATCCTCGGCTGACCTGCTGGAGCCCAGCGACACCAAGTCAGAAGCT	96.9991	26.7919	5.76731	3.92006	85.2222	123.813	81.9623	32.8025	38.3466	9.22672	6.71973	5.7705	4.81169	4.42566	3.90976	3.42477
0.0411647	4.43208	NM_011553	Tcp10a	chr17	+	chr17:7345688+7345860	AAAGCACAGATGAAAACAAAGACAGAAACATAGTGGGCCACACCTCCTACCTGTTCCTGT	574.352	113.554	8.5187	6.37071	545.822	513.341	663.894	95.3417	155.488	89.8308	9.81235	8.23912	7.50462	6.04058	6.22285	6.84871
0.0412786	2.8196	NM_029316	1700020N15Rik	chrX	+	chrX:69945390+69945450	TCAAAAAGTGCCACCACCCAAGCTGTGAAGAAGAATGAGAAATTCAAATATAAAGTCAAG	1072.79	319.996	9.26072	7.76523	431.932	1085.73	1700.71	526.466	326.791	106.731	9.42599	9.54336	8.81281	8.63721	7.52454	7.13393
0.0413027	16.6746	NM_001030292	Kcnk15	chr2	+	chr2:163858475+163858874	TGCTTCATCACTCTCACCACCATAGGCTTCGGCGACTTCGTGGCGTTGCAGAGAGATGAG	18213	319.817	11.7054	7.64583	953.058	1554.43	52131.6	458.299	426.683	74.4683	10.7855	10.1699	14.1608	8.41995	8.00278	6.51475
0.0414938	-5.65797	NM_133209	Pilrb1	chr5	-	chr5:137853025-137854877	TGGATGATCTTCCTGAGGTGGAAGCAAAGGCCAGCACACTAAAGCCTAAACCCCAGCAAG	118.32	392.102	5.37904	7.87932	26.2193	72.8326	255.907	809.074	251.7	115.532	4.9424	4.91428	6.28043	9.30092	7.05409	7.28296
0.041825	-5.90417	NM_175024	Nrn1l	chr8	+	chr8:105894884+105894944	TGCCTCCTGGGGCCTCTGGCCTAAACAGTCTGGTTGGCCAGCCAACAGTGCCCTTGCCTC	75.5957	313.989	5.26728	7.82901	38.7322	92.3517	95.7031	101.216	567.908	272.842	5.50373	5.279	5.0191	6.12868	8.50652	8.85183
0.0419435	-2.0974	NM_153540	Pomgnt2	chr9	-	chr9:121983774-121995875	CCGGCTTCAGGCATTTTCTGGTCCTCCAGTAGTACACTTAGGGATGGATGGGTGAAGTCC	114.394	185.945	5.95185	7.02045	71.5334	139.329	132.32	243.693	231.724	82.4197	6.43617	5.96647	5.4529	7.45282	6.91109	6.69744
0.042024	2.85075	NM_178204	Hist1h3d	chr13	+	chr13:23576109+23576212	TCTGTTTGAGGACACCAACCTGTGTGCCATCCACGCCAAGCGTGTCACCATCATGCCCAA	135.645	30.6472	5.83277	4.32143	51.8111	90.1525	264.971	36.519	28.9967	26.426	5.92775	5.24273	6.32783	4.58837	3.52952	4.8464
0.0421891	-2.05216	NM_025860	Ddx18	chr1	-	chr1:121553903-121554138	CCCCAGTACCCTTTAAAAAGGAACTTTATCACCTTTAGGATCTTTTTGTCTTTACTATGA	60.343	78.2302	4.73513	5.77227	18.5202	64.4027	98.106	64.3307	101.576	68.7842	4.43785	4.71533	5.05221	5.451	5.48562	6.38021
0.0421971	2.87564	NM_023162	Znrd1	chr17	-	chr17:36958296-36958354	AAGGCCAGAATCCTGTGCCTTAATAATAAACACTCCTCTTTCCCAGCTCTCATCCGCCAT	1207.87	281.548	9.42871	7.90483	652.296	768.285	2203.04	212.013	398.729	233.901	10.1029	8.95375	9.22948	7.24838	7.88606	8.58004
0.0422455	5.08362	NM_001177787	Cd44	chr2	-	chr2:102832523-102853014	TTGGCCACCACACAGAGTCATTCTCAGAACTTCTCTACATTACATGGAGAGCCGGAAGAA	702.176	62.8687	7.48538	5.13952	67.5312	292.415	1746.58	45.9693	118.275	24.3623	6.34684	7.25357	8.85572	4.94275	5.75035	4.72545
0.0422824	-2.8997	NM_001243003	Gm8298	chr3	+	chr3:59877209+59877313	ATGGAATTCATGGAGCCATATCATTTTCCACAGCACCGTTTTATTTAAAATTAGGTCTGA	206.914	404.345	6.69008	8.22598	107.851	173.048	339.844	711.675	319.989	181.37	7.10204	6.32166	6.64655	9.10011	7.48791	8.08993
0.0424553	16.2923	NM_001163754	Rab3gap2	chr1	+	chr1:185240700+185240760	TAGCTTATAAGAAATGGGGTCTTCAAGATATTGACACCATCATCGATCATGCTAGTATTG	690.421	9.5073	6.81283	2.78671	97.9254	55.479	1917.86	18.5219	5	5	6.94451	4.4894	9.00457	3.61935	2.32196	2.41882
0.0425749	2.96791	NM_001011519	Olfr1148	chr2	+	chr2:87833844+87833985	AAGTCCATGCATTCTCCTGGAACTGACAAACTCCTGTCTCTGTTCTACACCATTGTGACT	245.524	78.2366	6.9925	5.42306	144.245	200.202	392.124	79.3768	133.689	21.6438	7.57845	6.57572	6.82334	5.76402	5.95787	4.54728
0.0425839	3.93062	NM_001166475	4930407I10Rik	chr15	+	chr15:82059338+82059398	TGGCAGATCCAACAGTATTGGCACCAGTTCTCCAGGACCAGAAAGAGGAATGTCACCAAG	1304.86	284.233	9.33558	7.36083	408.854	882.737	2622.98	289.333	506.17	57.1973	9.33135	9.17819	9.4972	7.70455	8.30416	6.07376
0.0432141	2.56131	NM_007546	Bik	chr15	+	chr15:83543632+83543697	TTCGAAGCCTCACCAACCTCAGGGAAAACATCTGGTCCTGGAGAGTCTTGACTCCTGGCG	52.6483	17.4844	4.79557	3.43869	37.3944	77.8521	42.6983	18.7581	25.618	8.07712	5.44803	5.01498	3.9237	3.63416	3.38381	3.29809
0.0434831	2.54626	NM_011305	Rxra	chr2	+	chr2:27763256+27763319	CGATTAATTACAGGTTAACAATGCCCCATCTGTGCCATCTTGTGATAAATGCCCTTTGTC	179.544	57.3991	6.41612	5.06774	84.9307	143.49	310.212	28.9486	105.797	37.4521	6.71491	6.00649	6.52695	4.25047	5.55709	5.39564
0.0434981	115.785	NM_030719	Gatsl2	chr5	+	chr5:134138070+134138130	TTGGCAGCTGCAGACATCCCAGCATATTACATCAGTACTTTCAAGTTCGACCATGCATTG	3358.86	30.0617	10.5985	3.74315	4735.17	5094.77	246.638	54.0876	31.0977	5	13.3873	12.1754	6.23277	5.19585	3.61478	2.41882
0.0435428	6.43491	NM_026367	Gpatch2	chr1	+	chr1:187304368+187316523	AACAAGAGGATGGTTCACTTCTCCCCAGACGCCCATCGCCATGACCACTGGTTTAGCCCT	1023.11	147.747	9.47909	6.79317	978.44	1236.3	854.576	112.976	210	120.265	10.824	9.76032	7.85295	6.28956	6.73837	7.35158
0.0435603	2.68409	NM_001099313	Gm11554	chr11	-	chr11:99804235-99804293	TGTGTCCAGCTGCTGCCGCCCCAGCTGCTGTGTATCCAGCTGCTGCAGGCCTCAGTGCTG	162.533	52.4773	6.48617	5.06173	117.42	164.604	205.575	34.5846	80.9945	41.8527	7.23292	6.23326	5.99231	4.50399	5.11384	5.56738
0.0436903	5.24858	NM_001004061	Fam170a	chr18	+	chr18:50280611+50280671	CTGCCTCCGAATACTTCTCCTGTGTTTCTTCTCCACAAAAGCTCATCCATCGTAGTAAGG	4821.8	548.875	10.899	8.50711	631.345	2118.36	11715.7	884.1	642.085	120.44	10.0504	10.7149	11.9318	9.43099	8.73569	7.35464
0.0437847	12.6032	NM_022434	Cyp4f14	chr17	-	chr17:32916867-32916925	CTCACTGCACATTTATTCACCCAGCAGGATGTCACAGCTGAGCCTGTCCTGGTTGGGACT	1388.22	54.2649	8.117	4.46128	102.047	297.525	3765.1	35.9311	121.001	5.86315	7.01376	7.28399	10.0533	4.56496	5.78943	3.02946
0.0441969	5.46718	NM_198018	Abr	chr11	-	chr11:76509051-76509108	TGGCCTTTCTTGTTCCTTGTCTCAGACTTCAGCTACGGTGCGGAGGACTACGACGCAGAG	649.014	114.729	8.66022	6.20943	457.792	1031.43	457.818	110.219	183.157	50.8102	9.51944	9.45334	7.00789	6.2511	6.49712	5.88006
0.0443076	6.46546	NM_178753	Spin4	chrX	-	chrX:95022578-95026682	ATTCATTTGCAACTACCACACCACCTCTTCTGCAGAGGCGAACACTGTCATGAATTTGGT	28523.4	2910.12	13.7525	11.0598	5036.56	9250.62	71283.1	6761.8	1260.74	707.806	13.4884	13.1824	14.5868	12.6607	9.90372	10.6149
0.0443863	-2.25423	NM_025630	Aggf1	chr13	-	chr13:95350802-95351702	TTGATAAATACCATTGCAGGCAATGGGACTGTGCTCGAGAAATCTGATGACTAGGGCAGA	66.6314	107.438	4.95097	6.1236	23.0402	111.583	65.2714	136.057	138.887	47.3706	4.75769	5.59138	4.50382	6.57389	6.02803	5.76889
0.0443952	-2.49093	NM_026555	Rcn3	chr7	-	chr7:45082942-45083363	AACTCTGAATGTCAACAGCACAAGCTAACCTGTCCTGCCTAGGAGCAATAAAAGCTGTTG	249.113	321.48	6.70384	8.02052	52.6596	311.507	383.173	433.094	349.715	181.632	5.95468	7.36198	6.79485	8.32541	7.64436	8.09179
0.0444182	-4.12039	NM_021278	Tmsb4x	chrX	-	chrX:167208002-167209105	GCTCGCTCGGCTCCTTCCAGCAACCATGTCTGACAAACCCGATATGGCTGAGATCGAGAA	1416.7	2127.02	8.86524	10.908	182.727	678.839	3388.53	3953.04	1797.96	630.045	7.97736	8.73543	9.88295	11.7799	10.5429	10.4013
0.0444586	-3.49056	NM_146432	Olfr1512	chr14	-	chr14:52372272-52373051	ATGTGACTATTGTTACTGTGTACTATGTGCCCTGTGCCTTCATCTACCTTCGACCTGACA	112.297	237.42	5.58263	7.38609	27.7125	140.227	168.951	113.172	445.218	153.868	5.0191	5.97723	5.75158	6.29381	8.07592	7.78855
0.0445587	22.6101	NM_019647	Rpl21	chr5	+	chr5:146836913+146837032	TCAGTTCACAGAATTGTCATCATCTTCCATCATGTCTTCAGTGAGGGACTCTGCAGATGC	5482.44	54.1743	9.44271	4.94382	143.995	555.254	15748.1	85.394	57.4048	19.7243	7.57598	8.37584	12.3763	5.87504	4.54667	4.40975
0.0446322	-2.66155	NM_026208	1700019N19Rik	chr19	-	chr19:58785973-58786031	GCAAAGGCTTTTGCCGAGAGCTAGAGCCCTGCATCCTCCCTAGGAGATGTAAGCCTCAAG	327.933	588.332	7.4908	8.90307	183.927	321.052	478.82	1007.67	487.162	270.166	7.98774	7.41926	7.0654	9.64358	8.23383	8.83179
0.0449811	2.56233	NM_008005	Fgf18	chr11	-	chr11:33147055-33147241	GATGTATTCAGCGCCCTCCGCCTGCACTTGCCTGTGTTTACACTTTCTACTGCTGTGCTT	1015.53	280.464	9.20211	7.84465	613.211	682.521	1750.86	229.58	419.654	192.157	9.99926	8.7442	8.86286	7.36306	7.97544	8.19544
0.0453995	12.6716	NM_177061	Olfr1344	chr7	+	chr7:6440771+6440867	AATCCACTCATCTACAGCCTTCGAAACCGTGAGGTCCACATGGCAGCTCGCTATGCCCTG	9947.04	429.902	11.427	7.76348	711.606	2291.01	26838.5	891.419	332.693	65.5934	10.256	10.8527	13.1724	9.44285	7.55162	6.29595
0.0460005	5.703	NM_177866	Catsper4	chr4	-	chr4:134218422-134218506	CTTGTTTATGGGGTTCTTCATAAAACAACTTGACATGGTTGCCATCACCTACCCTCTCAG	198.219	16.7557	5.81604	3.30432	60.8714	45.763	488.023	11.0729	32.1308	7.06348	6.17854	4.17793	7.09166	3.07631	3.65563	3.18102
0.0460221	-2.29023	NM_001004140	Ckap2	chr8	-	chr8:22168242-22168974	TCAGTCCTTAGCACCACAAGAAAAACTGCTTTGTAAAATGTCATTTAACCACAGTAACCA	2308.35	2738.74	10.577	11.7725	1013.54	2326.65	3584.86	3082.31	3274.35	1859.55	10.8787	10.8871	9.96525	11.3861	11.6022	12.3293
0.0464831	-303.869	NM_028216	Psca	chr15	+	chr15:74716037+74716128	TATTCATGCACAGCACAGATGAACAACAGAGACTGTCTGAATGTACAGAACTGCAGCCTG	1223.33	19792.3	5.02327	13.2706	5	10.7715	3654.22	54762	2807.91	1807.04	2.42196	2.64742	10.0004	16.1795	11.3507	12.2816
0.0467375	-3.9263	NM_028202	Klhl40	chr9	+	chr9:121782616+121782676	TGCCACTCTGGAGACGGAGTCTGGAGAGCTGGTCCCCACGGAGCTCAATGACATCTGGAG	21.1012	66.949	3.43803	5.4112	8.42361	34.293	20.5869	29.5797	93.264	78.0033	3.41708	3.76234	3.13469	4.27797	5.35865	6.597
0.0470015	-7.45208	NM_001271716	Mc2r	chr18	-	chr18:68409869-68422115	CTACCCTCAACCAGCAAGCCTGCCTGTCAAGCATTAGTGACAAAGCCAAGGAGAGGAGCA	367.926	566.889	6.03983	8.93747	26.2761	82.7376	994.765	591.997	844.805	263.866	4.94485	5.11295	8.06167	8.81243	9.21105	8.78892
0.0470078	-18.7402	NM_010410	Hcrt	chr11	-	chr11:100761706-100761927	GCTCGCCGCTGTCAGTCTCTTGGTAAATGGCAATAAAGACGATTCTCTGTTGGTGTGACT	47.1215	617.623	4.45892	8.68698	16.2954	63.0261	62.0431	81.3403	1006.31	765.215	4.25657	4.68251	4.43767	5.80143	9.51944	10.7401
0.0470287	3.1905	NM_009314	Tacr2	chr10	+	chr10:62261620+62261680	CTGGCTGGCCATGAGCTCCACCATGTACAACCCCATCATTTATTGCTGCCTTAACCACAG	1232.49	317.031	9.59191	7.91813	638.078	1262.51	1796.89	178.909	576.62	195.563	10.0681	9.80314	8.90454	6.9871	8.53366	8.23363
0.0473304	8.06359	NM_025771	Cntnap2	chr6	+	chr6:47244488+47244549	CAGTGGGAAATCCACCTGCATCCCAAGGCAAGGGCAGACCTGAGCAAGCTGAAAGGAAGA	1797.88	63.73	8.405	5.39358	135.692	290.353	4967.59	48.5984	95.7241	46.8674	7.48631	7.24142	10.4873	5.0322	5.39695	5.75158
0.047332	-11.8933	NM_031191	Prl2c2	chr13	-	chr13:12997433-12998580	CAAGGAACAAGCCAGGCTCACACACTATTCAGCTCTTCTGAAATCAGGAGCCATGATTTT	216.919	666.927	5.19482	8.7669	15.3258	42.0084	593.423	1354.71	466.699	179.366	4.17645	4.05594	7.35207	10.0747	8.15794	8.06808
0.0477038	10.8753	NM_010020	Slc6a3	chr13	+	chr13:73572811+73572871	GCCATCACACCTGAGAAAGACCGCCAGCTAGTGGACAGAGGGGAGGTGCGCCAATTCACG	3006.86	439.45	10.8032	7.36018	886.08	2653.44	5481.06	1094.59	171.396	52.3677	10.6568	11.1048	10.6479	9.76671	6.38489	5.92894
0.0477679	2.50682	NM_001145875	Adtrp	chr13	-	chr13:41763449-41764589	TTGTAAAAATAATTCATGTGTTTTAACCATATTTGCCTCCCAAGACCATCACCTCCCCAC	482.575	111.025	7.55172	6.22586	168.998	207.664	1071.06	110.657	163.81	58.6082	7.85349	6.63644	8.16522	6.25688	6.30656	6.11414
0.0477848	3.01193	NM_001252434	Dlg1	chr16	+	chr16:31743249+31781781	GGATTTGTTTCTCATTCTCATATCTCACCAATAAAGGCAAATCCTCCTCCAGTGCTGGTC	237.681	62.9427	6.91929	5.3286	163.147	154.861	395.034	85.0707	69.3446	34.4129	7.79389	6.13304	6.83094	5.86952	4.86059	5.2557
0.0478175	-2.62548	NM_206816	Olfr128	chr17	+	chr17:37924425+37924494	CCTGTTATCTATAGTCTGAGAAACCAGTCCTTGAAAAGAGCTATAAAGAAGTTACTGTTA	24.5676	49.3009	3.61339	5.00598	9.67103	37.1645	26.8674	31.2545	64.379	52.2692	3.57141	3.87846	3.3903	4.35414	4.73867	5.92511
0.0478255	-2.56925	NM_013692	Klf10	chr15	-	chr15:38294513-38296164	CATATCTCAGAGGTTTCTGACATGCAAACTTGAACCCTTGAAAGAAGAGTTTTCTTAAAA	718.808	999.076	8.52656	9.8879	207.256	1042.61	906.556	1252.55	1297.38	447.305	8.18107	9.4706	7.928	9.96369	9.95186	9.74816
0.0478821	3.99296	NM_010671	Krtap13	chr16	-	chr16:88750859-88751628	GCTACTTTTTCCTTTCTAGCCCTCATATTTGAAATTCTGTCAAACTGTACAACTCATGAA	685.013	67.5959	7.45701	5.45955	87.9502	219.789	1747.3	74.4261	90.8471	37.5143	6.76609	6.74698	8.85795	5.66696	5.31118	5.40052
0.0480916	-2.07602	NM_008665	Myt1	chr2	+	chr2:181795897+181797083	AGACAGCTGAAGGAAAAAGCCTCATCAAGCCCCATTTTGACTCCAACCCCACAAGCAGCC	2947	3599.15	11.0097	12.0636	1325.91	3191.49	4323.6	4937.04	4275.14	1585.26	11.3312	11.4312	10.2668	12.1323	12.0068	12.0515
0.0481012	-2.87607	NM_008174	Grm8	chr6	-	chr6:28134312-28134369	CTGAGTGACCTCCTGGACCTGCCCTGGCGGAATCTGAACTTGCTCGGCCAAGAAGCCCAG	471.867	669.819	7.75886	9.28296	124.684	496.691	794.225	432.21	1105.38	471.863	7.33356	8.18228	7.76073	8.32201	9.67895	9.84791
0.0481144	-6.97449	NM_001037726	Creb1	chr1	+	chr1:64574195+64574255	ATGCACAGACCACTGATGGACAGCAGATTCTAGTGCCCAGCAACCAAGTTGTTGTTCAAG	45.2653	183.583	3.91008	6.71217	11.0833	12.8795	111.833	364.377	121.633	64.7367	3.74075	2.75612	5.23337	8.05942	5.79905	6.27803
0.0481245	3.00464	NM_172398	Akr1b10	chr6	+	chr6:34390055+34390115	CTGGAAATGTCTTTTTACCCACAGATGATAAAGGCAGTATTCTCAGCAGTAAATATACGT	6392.07	1281.99	11.7406	10.1534	2030.27	2314.76	14831.2	2217.48	1158.02	470.479	12.0602	10.8754	12.2862	10.8637	9.75478	9.84179
0.048157	3.74893	NM_008959	Ptdss1	chr13	+	chr13:66945308+66945368	GAGGCATCCTGTCTGTTATCTTCTTCTTTCTCATCATCAGCGTGTTAGCATTCCCCAATG	8372.98	1143.18	11.7677	9.86119	1301.35	2767.98	21049.6	1796.14	1327.56	305.858	11.3046	11.1856	12.8128	10.5316	9.99263	9.05929
0.0482342	-2.73066	NM_175436	Zfp526	chr7	+	chr7:25227440+25227505	TGATGCTTGCTCACCCTGTTTCCTAACTGGTTGGAATAAAAGGAGGATGAGATCAGTCCT	194.295	334.164	6.3422	7.79146	60.0249	155.107	367.754	305.892	600.133	96.467	6.15323	6.13622	6.73716	7.79701	8.61326	6.96409
0.0483754	15.0901	NM_008639	Mtnr1a	chr8	+	chr8:45069313+45069373	CATCCTCATCTTTACCATCGTGGTGGACATTCTGGGCAACCTGCTGGTCATCCTGTCTGT	5895.97	85.1581	9.70758	5.79204	200.621	606.799	16880.5	100.022	112.517	42.9354	8.12783	8.52741	12.4675	6.11106	5.66087	5.6042
0.048982	-9.14315	NM_001033344	Dusp27	chr1	-	chr1:166127178-166127791	TTCTTGGTCCTTGGTGAGGACACACCAGCACAAGGCAGACAGAGGCTGACAGGCTGACAT	135.123	481.847	4.98623	8.17892	17.9225	37.5342	349.912	1026.54	276.804	142.199	4.39137	3.89159	6.67574	9.66739	7.22228	7.6471
0.0490291	2.71352	NM_018780	Sfrp5	chr19	-	chr19:42198707-42199031	AAATTCATGTTCTCCTATCCCTGTTCCCTCTACTACCCTTTTTTCTATGGGGCAGCTGAA	5022.72	1244.82	11.6735	10.2333	1604.92	3894.87	9568.37	791.586	2302.44	640.432	11.6696	11.7712	11.5797	9.26341	11.0036	10.433
0.049055	2.32224	NM_001253893	Dnm2	chr9	+	chr9:21505720+21506332	GAGTGCCCAGCAGAAGAGCGCCCGCTGCGCCCAGCCGGCCCACCATTATCCGCCCAGCCG	218.497	82.1354	6.89973	5.68421	122.462	255.925	277.105	118.025	91.6808	36.7	7.30271	7.01463	6.38184	6.36255	5.3269	5.36318
0.0493142	9.51971	NM_026484	Ccny	chr18	-	chr18:9386760-9386809	TAAACATGGAATTCAATCCTTCAGACCATCCTCGGGCCAGCACAATATTCCTCAGCAAAT	814.549	33.1644	7.33531	4.0844	101.187	123.455	2219.01	48.4295	44.9582	6.10537	7.00011	5.76563	9.2402	5.02828	4.16255	3.06236
0.0493429	-2.73162	NM_001242558	Ncoa6	chr2	-	chr2:155402711-155411524	AACTGCCAGACTTTTCAAACCGGCCACCAGCCCCTTCACAGAATTTAGCCCCAAAGGAAA	1314.5	1734.02	9.32652	10.7763	483.913	703.91	2755.69	3027.3	1252.78	921.964	9.61566	8.8009	9.56299	11.3492	9.89289	11.0868
0.0496018	-2.58508	NM_146129	Pcif1	chr2	+	chr2:164890714+164890774	GCTGGTCTTGCCTGCCTTTGAGCACGAGTACCGCAGTGGCTCCCAGCACATCTGCAAGAA	70.2411	138.863	5.25215	6.62236	52.6512	89.5819	68.4903	96.0511	223.925	96.6148	5.95433	5.2331	4.56902	6.0532	6.84727	6.96661
