# Supplementary material for: Long Non-coding RNAs Rian and Miat Mediate Myofibroblast Formation in Kidney Fibrosis
Source: Front Pharmacol. 2019 Mar 11;10:215. doi: 10.3389/fphar.2019.00215 (PMC6421975; doi:10.3389/fphar.2019.00215)
Supplement: Supplementary file 4 [file Table_4.xlsx]

## Sheet: FoxD1 UUO
Supplementary Table 4: Differentially expressed mRNAs in FoxD1-derivative interstitial cells in UUO model.
UUO/CLK		Annotations						Group--Raw Intensity		Group--Normalized Intensity		Raw Intensity						Normalized Intensity
P-value	Fold Change	seqname	GeneSymbol	chrom	strand	probeCoordinates	Sequence	group-Fox-UUO(raw)	group-Fox-CLK(raw)	group-Fox-UUO(normalized)	group-Fox-CLK(normalized)	[4-Fox-UUO-1, Fox-UUO](raw)	[5-Fox-UUO-2, Fox-UUO](raw)	[6-Fox-UUO-3, Fox-UUO](raw)	[1-Fox-CLK-1, Fox-CLK](raw)	[2-Fox-CLK-2, Fox-CLK](raw)	[3-Fox-CLK-3, Fox-CLK](raw)	[4-Fox-UUO-1, Fox-UUO](normalized)	[5-Fox-UUO-2, Fox-UUO](normalized)	[6-Fox-UUO-3, Fox-UUO](normalized)	[1-Fox-CLK-1, Fox-CLK](normalized)	[2-Fox-CLK-2, Fox-CLK](normalized)	[3-Fox-CLK-3, Fox-CLK](normalized)
0.000497463	4.86438	NM_177203	Ccdc169	chr3	+	chr3:55140177+55142240	TCCACATGAAGGATGTTGTGCAGCTCTCCACACTTGAGATACGGCACAAGATAGCAGAGC	165.955	20.9781	6.42726	4.145	241.872	108.233	147.759	18.5521	16.1959	28.1864	6.72097	6.01932	6.54148	4.01492	4.24429	4.17579
0.000642761	3.14132	NM_177821	Ep300	chr15	+	chr15:81648540+81648620	AGAGTCAGGATCGCTTTGTCTACACCTGCAACGAGTGCAAGCACCACGTGGAGACACGCT	67.9438	12.4302	5.16017	3.5088	87.7481	67.6669	48.4163	13.1729	10.2382	13.8794	5.25956	5.3254	4.89554	3.62686	3.6035	3.29603
0.000950026	-8.85298	NM_001034037	1700024G13Rik	chr14	-	chr14:32376521-32376661	TATGTCCTCCAGTCTACAGTACCTGCAAAAGGGGCTTAGGAGCCACATGGACGGTGGGCT	155.216	839.06	6.26893	9.4151	230.214	155.808	79.6269	882.5	785.7	848.979	6.65117	6.5461	5.60953	9.28084	9.70035	9.26409
0.00118665	99.0987	NM_133948	Psip1	chr4	-	chr4:83455762-83457079	GCTGTACATTATATACACACCAGTCTTTTGCTTTGTCCTTAGTACATTTTTAACTTGGAC	4672.77	32.3081	11.4082	4.7774	6839.23	5844.43	1334.64	37.431	34.4158	25.0774	12.0339	12.1828	10.008	4.93365	5.37124	4.0273
0.00125656	-3.19491	NM_173405	Amz1	chr5	+	chr5:140724476+140741064	CACGGCTCAGGGGGTCAGCAGGCTTTTTTCTGCTCACCTTGCTGAGAAGTTTCAGAAGAG	19.1736	44.5899	3.482	5.15778	22.4224	13.4017	21.6968	39.9881	30.0238	63.7577	3.47765	3.15299	3.81536	5.0182	5.16623	5.28891
0.00129482	-2.2993	NM_001145192	A330050F15Rik	chr17	+	chr17:69439481+69439541	TGTCCACCTCTAGAAACCCAAGGGTGTAGCGGCTGAAGGAAGTCATGGTGTTCGCTCCAG	17.134	30.1011	3.3689	4.5701	20.194	17.4092	13.7988	27.7204	17.3137	45.2693	3.35696	3.47311	3.27663	4.54883	4.3425	4.81896
0.00136967	2.80774	NM_178204	Hist1h3d	chr13	+	chr13:23576109+23576212	TCTGTTTGAGGACACCAACCTGTGTGCCATCCACGCCAAGCGTGTCACCATCATGCCCAA	167.964	40.3628	6.46859	4.97918	236.071	124.884	142.938	36.0171	23.4085	61.6627	6.68488	6.22358	6.4973	4.88373	4.81427	5.23953
0.00154152	3.60624	NM_145144	Aif1l	chr2	+	chr2:31973382+31973442	TGTGTGTATGTATGGATGGGATGTGGTCTCCTGCAGACTGAAATAAACTAGAGCAATTTA	84.1058	15.0536	5.46531	3.61481	114.523	76.0869	61.7076	13.3069	7.89659	23.9573	5.65363	5.49424	5.24805	3.63781	3.24031	3.96631
0.00179719	2.70708	NM_001039080	Rbms2	chr10	-	chr10:128151312-128179792	ATAAATTCCACACCTGCTATATGTGGCTCAGCAAATGGCACCTCCAAGTCCAAGGAATAG	5241.26	1649.57	11.9121	10.4754	5660.41	6178.88	3884.49	1807.6	1465.07	1676.06	11.7321	12.2753	11.729	10.4011	10.6157	10.4094
0.00217332	2.12604	NM_009626	Adh7	chr3	+	chr3:138228857+138228917	CCACACCTTGCCTTTTAATAACATCAATGAAGGATTTGAATTGCTGTATTCGGGGAAAAG	813.152	291.936	8.89995	7.81178	1027.41	801.019	611.028	368.902	205.343	301.563	8.97106	9.02891	8.69988	7.99883	7.84098	7.59552
0.00239441	3.40834	NM_001168578	Tceal8	chrX	-	chrX:136171475-136171635	CAGGTACCTACAGAAGGCCCCTGCAAATCCTGCTGCGGAAATGGGGTGAAGGAAGGAAAG	872.885	188.64	8.94489	7.17582	1346.12	605.921	666.613	196.544	116.439	252.938	9.42298	8.59165	8.82003	7.14935	7.06307	7.31502
0.00249926	-2.61422	NM_008149	Gpam	chr19	-	chr19:55097578-55099328	GCGGGGTCAGCACATGGTTTGGGACTTGCACGTTCTGCCATGGAGGAGTCTTCAGTGACA	12.6325	24.7818	2.98793	4.37432	13.0997	16.1613	8.63659	23.2158	18.6251	32.5044	2.82159	3.38491	2.75731	4.29842	4.46404	4.36049
0.00258259	2.50341	NM_144877	Mettl13	chr1	-	chr1:162544343-162545767	TTTTGCCATTTTCATCATCCCCCAGGGTCGCGAGACCGAGTGGCTCTTTGGCATGGAGGA	119.233	32.2049	6.01741	4.69351	136.415	118.12	103.163	41.2683	19.2097	36.1366	5.90259	6.14464	6.00499	5.06296	4.51263	4.50494
0.00264251	3.77914	NM_008320	Irf8	chr8	+	chr8:120756591+120756692	TCCACCTGCCTCAAGGAGTGCTAGTGTCCAAATATTTATTTTTGTATTCTCTTAAGAAGT	1060.34	226.75	9.34922	7.43116	1172.01	1117.06	891.943	164.565	167.634	348.05	9.19073	9.53505	9.32188	6.90984	7.56974	7.81391
0.00300314	-2.05712	NM_177922	Mapk15	chr15	+	chr15:75995878+75995938	CAAGCGGTGCATCTTTTACCAGCTCCTGAGAGCCACCAAGTTTATCCATTCAGGGCGCGT	85.4432	124.551	5.52886	6.56948	96.0146	83.412	76.903	110.495	78.0879	185.072	5.38844	5.63632	5.56182	6.36545	6.49514	6.84786
0.00348941	-7.00461	NM_001177399	Etohi1	chr2	+	chr2:178035739+178035859	AGTAATTAAGAAGAGACCAGCATCATTGGGGTGACATCTTCTCGGAAGTGTTTGCCGAGA	221.058	1007.76	6.85804	9.66634	239.014	289.195	134.964	740.72	906.072	1376.49	6.70255	7.46007	6.4115	9.01502	9.89751	10.0865
0.00371012	5.11188	NM_001081650	Rgs3	chr4	+	chr4:62619792+62623844	CTACCGGCAGATCACCATCCGGAGGGGCAAAGACGGCTTTGGCTTCACCATCTGCTGTGA	133.778	17.9614	6.10147	3.74762	197.439	116.519	87.3747	14.0101	7.67378	32.2004	6.43172	6.12388	5.74881	3.69486	3.19834	4.34964
0.00387283	-2.05669	NM_001164576	Zfp169	chr13	-	chr13:48489281-48491355	TTCGTCCCCGACATCAGCAGACTTACTCAGGCAAGAAGCCCTAAGAACGGGCATTGTGGG	12.6252	19.0189	2.99246	4.03278	16.2415	11.6551	9.97908	22.2697	15.2533	19.5338	3.08308	2.98567	2.90864	4.24429	4.14809	3.70596
0.00390017	2.37991	NM_016783	Pgrmc1	chrX	+	chrX:36602216+36602276	TTTCTGACCTCACCCCTGCACAGCAGGAGACCCTGAGTGACTGGGACTCTCAGTTCACTT	1831.82	646.603	10.2164	8.96553	2477.05	1494.3	1524.13	887.025	401.484	651.299	10.4305	9.97964	10.2392	9.29063	8.78731	8.81865
0.00409156	3.33739	NM_016776	Mybbp1a	chr11	+	chr11:72451205+72451265	CCCCTGCCAAGACCCCAAAACTGCAGAAGAAAAAAGAGAAGCTGTCACAGGTGAATGGAG	305.942	60.2867	7.32716	5.58844	412.166	179.13	326.532	58.4703	40.8128	81.577	7.51649	6.75484	7.71016	5.51648	5.60637	5.64248
0.00443875	6.53689	NM_001244651	Esp15	chr17	+	chr17:39640977+39642615	GCTGCTCTGAATTAAAAGTTCCAGCAATGGCTTCATTCCCACTGATGTATTTTCTCATCA	282.46	30.6898	7.24973	4.54113	219.519	382.185	245.677	37.5992	13.8038	40.6664	6.5764	7.88619	7.28661	4.94007	4.01213	4.67118
0.0048702	10.3962	NM_170704	Cd40	chr2	+	chr2:165069697+165069821	TCATCACCATTTTCGGGGTGTTTCTCTATATCAGTGGTCAAGAAACCAAAGGATAATGAG	137.514	9.15121	6.13171	2.75373	110.56	212.343	89.6406	5	5	17.4536	5.60421	7.00213	5.7888	2.34299	2.34793	3.57027
0.00494592	8.17324	NM_001271008	Fam46d	chrX	+	chrX:107792590+107792650	ACTATCTGAGGGCAGAGCAGTAGCAAGCTTACCACCTGCACTTGGGCTATGTTTCTCAAG	1608.39	169.043	10.0078	6.97691	1996.08	1091.74	1737.33	87.654	164.102	255.372	10.067	9.50012	10.4563	6.05897	7.54133	7.33043
0.00527424	2.23419	NM_181398	Anks1b	chr10	+	chr10:90895209+90921295	ATCACCCTCAGGACAGGGGACTGGGGAGAACCTTCCATCACCTTGCGACCTCCTAATGAA	2057.84	797.458	10.4304	9.27068	2585.37	1930.73	1657.41	1096.26	437.003	859.112	10.5008	10.4145	10.376	9.6221	8.90542	9.28452
0.00586139	12.6034	NM_146628	Olfr344	chr2	+	chr2:36568991+36569529	TTATACCATCATCATGAATTTGAGCCTCTGTGTTCTTCTAGTAGGAATGTTCTGGGTCTT	1092.19	72.271	9.30944	5.65371	825.963	714.116	1736.5	74.3193	25.8481	116.645	8.61758	8.85473	10.456	5.83663	4.95199	6.1725
0.0059944	-3.88287	NM_001164056	Pld1	chr3	+	chr3:27938690+27938750	CGCGGGGACCCCCGAAGTCGCCGCCGCCGCAGAGTGTGTGCCCGCGCCCCAGGCCCGCAG	1165.13	3212.67	9.51312	11.4702	1040.17	1262.75	1192.48	4637.83	2544.25	2455.93	8.99232	9.72736	9.81967	11.9382	11.4255	11.047
0.00602583	5.26456	NM_001163754	Rab3gap2	chr1	+	chr1:185240700+185240760	TAGCTTATAAGAAATGGGGTCTTCAAGATATTGACACCATCATCGATCATGCTAGTATTG	2893.42	490.811	10.8968	8.50048	4167.83	1694.73	2817.71	535.092	229.228	708.112	11.2638	10.1923	11.2344	8.5309	7.99883	8.97172
0.00660248	-3.10335	NM_008694	Ngp	chr9	+	chr9:110421717+110421782	AATTCTTCAGAAGGCGGCAGTCAACCTCCCTGACCTTGACCTGCGACAGGGATTGCAGTC	174.128	385.78	6.5654	8.19922	149.349	158.478	214.556	487.046	238.177	432.119	6.03905	6.5797	7.07745	8.38611	8.05641	8.15514
0.00701903	2.57694	NM_001161824	Mtx1	chr3	-	chr3:89210641-89212682	AAGATCATCACCCATCTTCGTAAAGAGTATAATGCCGACTACGATCTGTCAGCTCGCCAA	5551.81	1847.93	11.9622	10.5965	7379.64	5736.22	3539.57	2538.22	1187.91	1817.64	12.1455	12.1514	11.5897	10.9581	10.299	10.5326
0.00718811	-2.4051	NM_016660	Hmga1	chr17	+	chr17:27556761+27556951	TCTAATCACATTATTATTTATTGAGGCCGCGCACGGGCCGTGCCCAGCTTCCTGCCCCTC	75.7101	134.134	5.34939	6.61549	89.161	66.909	71.0603	176.946	61.4634	163.991	5.28311	5.31003	5.45504	7.01405	6.17076	6.66165
0.00730224	2.33498	NM_011996	Adh4	chr3	+	chr3:138429087+138429175	AGAAATTCGATCTGGACTTACTGGTGACCCATGCCCTACCTTTCGAGAGCATAAATGATG	575.216	177.977	8.32586	7.10245	774.549	379.058	572.042	174.036	115.724	244.171	8.51442	7.87236	8.5908	6.98735	7.05322	7.26677
0.00771164	2.94916	NM_010047	Dgcr6	chr16	+	chr16:18065059+18065158	AGAGGCTTTTCTATTGCTGCGAGGACACCATGAACAAGGCAACTTACAGAAGGGTTTGTT	625.645	167.17	8.50361	6.94331	689.504	672.161	515.269	120.506	100.653	280.35	8.33681	8.75676	8.41727	6.49535	6.85612	7.47844
0.00772331	2.07532	NM_001145875	Adtrp	chr13	-	chr13:41763449-41764589	TTGTAAAAATAATTCATGTGTTTTAACCATATTTGCCTCCCAAGACCATCACCTCCCCAC	1954.84	773.575	10.3098	9.25645	2744.8	1541.59	1578.13	832.485	493.695	994.547	10.6031	10.0322	10.2939	9.19073	9.06445	9.51417
0.00838612	11.1391	NM_001011748	Olfr867	chr9	-	chr9:20054490-20055461	CTTCTTCACCATCATGTATCAATGACATCAGAAATAAGTTATTACTGAGAAGTGTAAGGC	680.59	64.5841	8.65001	5.17246	628.23	647.121	766.418	25.9047	19.7548	148.093	8.18288	8.70185	9.06532	4.45318	4.551	6.5132
0.0084479	-2.13355	NM_001276399	Ippk	chr13	+	chr13:49421866+49421938	TCAGCCTCGAGAAACCACAGAGCTGGTGTTCTGCCTTGCTGCTGCGCTGTCAGGAACGGG	65.683	97.1047	5.11548	6.20874	85.7513	63.4128	47.8851	127.906	51.2623	112.146	5.22642	5.23854	4.88149	6.58032	5.92859	6.1173
0.0084706	2.60171	NM_001029841	Sla	chr15	-	chr15:66801479-66831569	TGCTCTGCAGGCTTCGAGTACCTTCCACAGCTCAAGGAGAGAAAGAGATGGGGAATAGCA	300.566	87.5889	7.37341	5.99395	323.293	275.81	302.595	86.6841	38.5892	137.494	7.15094	7.38511	7.58417	6.04415	5.52619	6.4115
0.00849467	-3.86533	NM_146964	Olfr61	chr7	+	chr7:140638569+140638638	ATCTATACACTAAGGAACAAGGATGTCAAACTCGCCCTGGGAAGACTCTTGCCCTTTTTC	26.3525	70.6464	3.87382	5.82441	33.4749	23.8615	21.721	87.7563	71.0418	53.1412	3.95254	3.85211	3.81681	6.061	6.37203	5.0402
0.00863344	-3.22431	NM_133200	P2ry14	chr3	-	chr3:59130529-59130624	TGAAGGAGTTCATGTAAGGGAGTCCCTGCTGTCCTCCAGACACACTGATGCCTGGGCTAC	298.064	686.643	7.34302	9.03201	336.52	223.989	333.683	1011.94	506.757	541.226	7.2086	7.07716	7.74332	9.49045	9.10107	8.50452
0.00870617	3.65696	NM_033039	Ocm	chr5	-	chr5:144050527-144050609	ATGAAACAACTAGCCTAGTGGGACCGAGCAACTACTAGATCCTTGGACTTCCAATTCACA	2262.29	549.432	10.5349	8.66429	3226.98	1605.39	1954.49	870.931	340.743	436.622	10.8555	10.0977	10.6515	9.25971	8.56077	8.17238
0.00875441	-2.40466	NM_001146350	Eng	chr2	+	chr2:32681376+32681436	GAGCCTCTGAAGAAGCGGGGAGTCCTGGCTGGGGCCCTGACCTTCACCCACGCCCCTCAG	467.958	743.118	7.96525	9.23108	716.03	368.882	318.961	698.209	628.329	902.816	8.38941	7.83169	7.67464	8.92895	9.40522	9.35907
0.00942044	8.72075	NM_172015	Iars	chr13	+	chr13:49733717+49733777	TTGCCAACAACTGCAGATGGCTAACAGCTATCAGTATGCCTTCAGTCAGTCTTCCTTGAA	506.297	36.1327	8.00993	4.88548	283.737	859.525	375.63	26.1877	30.3082	51.9022	6.9579	9.14125	7.93064	4.46684	5.1785	5.01109
0.00992577	2.26044	NM_001081023	Cacna1s	chr1	+	chr1:136118426+136118669	TCCTTCCCCGTGCCAGGTAACAGGGGCAAAAGCAGAGCATCCTGTGCAGAAAGAGGGAAA	147.307	41.2707	6.2349	5.0583	224.419	97.1998	120.303	50.3682	26.5057	46.9382	6.61043	5.8586	6.23566	5.31741	4.98723	4.87025
0.0102347	8.21488	NM_007391	Acrv1	chr9	+	chr9:36696711+36698495	ATCTTTGAAGGTGGAAAACTCCAGTTCATGGTTCAAGGGTGTGAGAACATGTGCCCATCT	125.611	13.397	6.02507	2.98683	184.31	89.1998	103.323	5	5	30.1909	6.33373	5.73476	6.00673	2.34299	2.34793	4.26957
0.0112	2.09976	NM_009576	Zic4	chr9	+	chr9:91369166+91369226	CCTTTTCTACCCCAAAGTGATGTGCAGAAATGAGGTGATCCGGGCAACAGGTGGAGCAGG	23.1171	7.11349	3.74384	2.67362	21.3648	22.7285	25.2581	6.19	5	10.1505	3.42472	3.79656	4.01024	2.76059	2.34793	2.91232
0.011458	-2.13633	NM_007590	Calm3	chr7	-	chr7:16919641-16923840	GATCCCCGAGCTCCGGATACCGGTGCCTCGCCATGGCTGACCAGCTGACTGAGGAACAGA	22.2483	32.0041	3.68238	4.77751	26.2402	18.4338	22.0708	28.7986	31.4791	35.7345	3.66542	3.545	3.83673	4.60583	5.23762	4.48909
0.0123047	-2.77215	NM_028966	Samd4	chr14	+	chr14:46883108+46883168	GCTGCTACGGCCCCGGACCCGCGCGCAGGGCCCCGAGCCGCAGGGATGAGCTGCGTGGAG	10.4896	22.0465	2.78658	4.25759	10.9616	14.0196	6.48773	25.8118	20.2502	20.0776	2.62948	3.21125	2.51902	4.44726	4.58727	3.73824
0.0124195	8.47056	NM_001081010	Olfr367-ps	chr2	+	chr2:37267102+37270445	TTGTGAAACTGGCCAGACCTCCAGAAGGAAACTAGAAACCAAACCATCATCTCTGACTTC	905.767	82.8356	8.82824	5.74578	1673.4	393.219	650.679	49.4343	31.7389	167.334	9.7697	7.93155	8.78346	5.28939	5.25083	6.69713
0.0128182	3.53666	NM_145153	Oas1f	chr5	+	chr5:120851504+120851668	ACTTGTACAACAAAATCTACGCCCAACTCATCCATGAGTGCACCACACTAAAGAAGGAGG	919.104	182.621	9.00445	7.18206	1260.44	1019.34	477.538	148.812	172.95	226.102	9.31279	9.39349	8.30707	6.77879	7.6178	7.14959
0.01285	-2.6265	NM_001159487	Rbp4	chr19	-	chr19:38124598-38124954	GCGTTCAGGAGGCAGACTCCGGGGTGAGATGGAGTGGGTGTGGGCGCTCGTGCTGCTGGC	11.6588	22.551	2.91072	4.30386	13.2647	12.1087	9.60296	22.8056	24.3357	20.5117	2.83761	3.02591	2.86863	4.27484	4.8725	3.76424
0.0129814	2.94444	NM_007674	Cdx4	chrX	+	chrX:103328077+103328154	AATTTCACTGCAATAGATACATCACCATCAGGAGGAAGTCAGAGCTGGCAGTTAACCTGG	5461.22	1640.05	11.9393	10.3813	7358.04	5502.61	3523.02	1615.05	922.8	2382.3	12.1421	12.0928	11.5829	10.2252	9.92468	10.9939
0.0131979	2.51391	NM_147055	Olfr649	chr7	-	chr7:104189316-104190205	TATGTAATCATCCCACCTGCACTCAACCCTATTGTCTATGGAGTGAAGACCAAGCAGATC	10062.2	3237.97	12.8746	11.5446	14512.4	9668.53	6005.6	2787.13	2975.95	3950.83	13.1846	12.9935	12.4456	11.1135	11.6724	11.848
0.0136801	3.15752	NM_001004156	Plekhg5	chr4	+	chr4:152114544+152114604	GCTCAACTCCACGCTCACTGCCTCGTGAGTGGCCCGGCCAGGGGAGGGACAGATGATTCT	398.454	83.8371	7.66136	6.00256	614.145	387.576	193.642	85.9767	45.7074	119.827	8.14593	7.90894	6.9292	6.03146	5.76243	6.2138
0.0138672	-2.23861	NM_011541	Tcea1	chr1	+	chr1:4892009+4892069	AGGAAAAATGTGCTGTGTGGGAATATTCCTCCTGATCTATTTGCTAGAATGACAGCAGAG	12.6831	21.6243	2.96833	4.13093	18.5704	9.95317	9.52559	28.5708	11.9209	24.3811	3.25341	2.79146	2.8601	4.59478	3.80919	3.98881
0.0141082	-2.04127	NM_008448	Kif5b	chr18	-	chr18:6210777-6211023	TTGTTCAGGACTTGGCTACCAGGGTGAAAAAGAGCGCCGAGGTCGACTCTGACGACACTG	15.2575	22.5035	3.21605	4.24552	13.1694	13.4364	19.1667	21.7288	17.2119	28.5698	2.82758	3.15688	3.6637	4.20831	4.33483	4.19341
0.0143737	2.32412	NM_028614	Ppp2r1b	chr9	+	chr9:50881557+50881622	TTGGTTGGAAATGCCACATGGTACACTCACTCGGGAATAAACCTCTAAAGTGTCTCTGCT	632.348	198.597	8.49238	7.27569	759.547	436.931	700.566	250.388	152.019	193.384	8.47979	8.09262	8.90472	7.46364	7.44169	6.92174
0.0144276	-2.13063	NM_020277	Trpm5	chr7	-	chr7:143094592-143094642	ATCACGAGCAACAGCCCTGAGCCTCAATTTGGAGGCAGTCCTCATGCAGTCCAAGGCACT	35.446	49.3089	4.2681	5.35938	45.084	35.0381	26.216	52.5806	46.055	49.2912	4.34621	4.39593	4.06217	5.37064	5.77371	4.93379
0.0145751	4.37014	NM_001102665	Gm14920	chrX	+	chrX:117015023+117015104	TTGGCTGTCTACAGCAATATGGAGCTAAGTGATGTGTTCCAATTCATCACCATCTCCCAG	2460.92	466.647	10.5915	8.4638	3533.15	2604.86	1244.74	310.761	340.453	748.727	11.0041	10.8792	9.8911	7.76845	8.55764	9.06532
0.0147252	3.25966	NM_146700	Olfr1453	chr19	-	chr19:13027618-13028327	AACATACTGAAGATCCACTCATCTGCAGGATATCACAAAGCTGTTTCCACATGTGCCTCG	373.224	82.6091	7.69153	5.9868	360.26	450.099	309.313	123.936	56.46	67.4311	7.31427	8.13778	7.62252	6.53509	6.05529	5.37003
0.0148383	2.55828	NM_009192	Sla	chr15	-	chr15:66801479-66812528	GCGTCTAAAGGCTTCGAGTACCTTCCACAGCTCAAGGAGAGAAAGAGATGGGGAATAGCA	301.189	90.3342	7.38169	6.02651	297.976	293.278	312.313	86.4577	39.0643	145.48	7.02641	7.47751	7.64115	6.03976	5.54443	6.49535
0.0152738	3.37165	NM_001080385	Clta	chr4	+	chr4:44030256+44031399	ACCCTTCGCTGACCTGATTGGTTATGTCACAAACATAAACCATCCTTGCTACAGCCTAGA	169.902	30.9979	6.4317	4.67824	204.673	88.4553	216.576	38.383	21.6267	32.984	6.48213	5.72139	7.09157	4.96758	4.68816	4.37898
0.0153271	21.4537	NM_008989	Pura	chr18	+	chr18:36287961+36288244	ACACACCTTCTGCAAGTACTCCGAGGAGATGAAGAAGATTCAAGAGAAACAGAGGGAGAA	871.046	43.6633	8.76787	4.34471	812.018	1459.91	341.212	17.9421	6.8208	106.227	8.58776	9.93847	7.77737	3.97529	3.02496	6.03389
0.0155615	3.22416	NM_172429	Smndc1	chr19	-	chr19:53389373-53390415	CCCACCCAAGATGTCAGAGGATCTAGCAAAACAGTTGGCTAGCTACAAAGCTCAACTCCA	118.878	23.4617	5.98528	4.29636	89.3615	107.769	159.504	18.8749	18.85	32.6603	5.28721	6.0115	6.65715	4.03761	4.48515	4.36632
0.0158861	2.24005	NM_029091	Klc4	chr17	-	chr17:46630644-46631073	CCTCTGCTGCCTCACTACAGGTCCACATATTTCACTGTTTCTTTAATAAATGAACCAGGT	2367.18	883.222	10.5996	9.43611	3282.03	2313.91	1505.6	955.39	503.832	1190.44	10.8843	10.6976	10.217	9.40004	9.09078	9.81752
0.0159437	4.22794	NM_009148	Exoc4	chr6	+	chr6:33921466+33921537	AACATTTTTGTTCTTCAGCAGAACTTGACCAACATCACCATGTCACGGGAGGCAGACTTG	565.19	107.229	8.25765	6.17769	723.712	659.721	312.137	96.207	37.1311	188.348	8.40416	8.72904	7.63974	6.18307	5.47304	6.87697
0.0161861	5.52512	NM_008734	Nrg3	chr14	-	chr14:38371290-38371348	GAAGACTATATCCCACCTGCCTATACAGCTGTGGTGTGTTGAAAGACCCCTGGACTTAAA	3219.08	497.684	10.9218	8.45584	5047.22	3345.22	1264.81	803.884	223.972	465.197	11.5569	11.2902	9.91844	9.13459	7.96101	8.27192
0.016353	2.07014	NM_001194922	Cldn18	chr9	-	chr9:99698940-99709728	ATACTTCACCATCCTGGGCCTTCCAGCCATGCTGCAAGCTGTACGAGCCCTGATGATCGT	721.671	262.192	8.74	7.69026	750.717	641.62	772.675	291.118	233.186	262.272	8.46018	8.68033	9.07948	7.67936	8.0269	7.36453
0.0167871	-4.49992	NM_001038635	Stk35	chr2	+	chr2:129801971+129827773	ACAAGAACTCACAGCTTTACCTGCGCCTGGTGGAGACCTCGCTCAAAGGTCGATCCTTCG	18.1836	59.4149	3.34377	5.51367	29.2201	15	10.3308	28.4167	65.9508	83.8771	3.78941	3.29159	2.95031	4.58727	6.26425	5.68949
0.0168326	2.61244	NM_011987	Pla2g10	chr16	-	chr16:13730457-13730526	GGGTCGGCAGGATTGGTGAGTATACTGGCCCTTCTGGTCAGTCCTACACCTGTCACTCTC	229.021	66.3778	6.95869	5.57329	252.472	254.548	180.042	79.4673	25.7476	93.9185	6.78211	7.26752	6.82644	5.92019	4.94491	5.85477
0.0169851	5.12557	NM_028386	Asphd2	chr5	-	chr5:112385458-112385861	GCTACCTGGTGTCCTGTCCATGTTCTGGAATAGAGTAACCAAATGACTGTTTTGTCTAAA	1139.75	214.05	9.40256	7.04485	1615.08	1008.52	795.649	329.933	51.3696	260.848	9.70736	9.37675	9.12357	7.84679	5.9317	7.35605
0.0170123	3.11554	NM_011958	Orc4	chr2	-	chr2:48910245-48912561	CATGCTATTGATGCTTGCTTTAAATCGAGTAACCGTATCACACCCATTTATGACTTCAGC	871.702	184.669	8.82438	7.1849	1561.94	526.114	527.054	186.845	136.824	230.339	9.64688	8.37068	8.45558	7.08319	7.29476	7.17674
0.0170703	2.2453	NM_001160400	Megf8	chr7	+	chr7:25343691+25343798	ATTCCCACGCTTCCTGGACACTGGTGTTGTTCAGTCAGACCGGAGCCTCATAGCTGCCTT	423.493	144.457	7.87628	6.70937	515.558	432.398	322.524	116.809	73.6037	242.96	7.85883	8.07709	7.69292	6.44822	6.42053	7.25936
0.0172888	-3.5223	NM_026531	Aen	chr7	+	chr7:78896019+78902229	GGGTTTTCAGCACACTGCCCCATTGGCAGACAGCCTCCAGAGCTGTTCTTACCCCAACCT	148.368	342.243	6.23003	8.04655	232.421	98.5609	114.124	221.497	369.695	435.535	6.66317	5.87941	6.14751	7.29664	8.67585	8.16715
0.0173848	2.20628	NM_001039509	Pnkd	chr1	+	chr1:74286015+74347384	GGCTAGCCTGGTATAGCCTGTACACCCGAACCTGGCTTGGGTACCTCTTCTACCGACAGC	183.045	51.6105	6.54538	5.40376	283.837	116.455	148.842	44.5557	44.2791	65.9969	6.95942	6.1229	6.55381	5.15901	5.7152	5.33708
0.0179541	2.67965	NM_138666	Nlgn1	chr3	-	chr3:26134003-26184734	CACATTCAGGGATATAGACCCACTGCTACCTGGATTTGATTTATACAAGAGAAATCTACA	129.571	30.6882	6.08117	4.65912	116.452	183.084	89.1776	34.8377	20.4856	36.7413	5.6757	6.78767	5.78014	4.84496	4.60546	4.52695
0.0183865	-2.34736	NM_001254754	Echdc2	chr4	+	chr4:108165658+108169860	TGACAGGTCCCAACCAAGCTGCTGGAAGCTCTGGCCCAGCTTCGGGAAGACCAGCAAGTC	73.8372	124.181	5.31929	6.55033	67.3286	88.1265	66.0564	173.671	70.2615	128.61	4.89904	5.71373	5.3451	6.98337	6.35635	6.31127
0.0188492	2.17147	NM_178215	Hist2h3b	chr3	+	chr3:96269017+96269104	AACCTGTGCGCCATCCACGCCAAACGCGTCACCATCATGCCCAAGGACATCCAGTTGGCC	1515.65	542.236	9.83419	8.71552	2314.9	1293.41	938.625	621.86	326.135	678.714	10.3287	9.76305	9.41086	8.75772	8.48913	8.89971
0.0191145	-2.54733	NM_009198	Slc17a1	chr13	+	chr13:23870382+23870443	AATGAAAGTCTAATTCTCCAGAGGGCTTTTGGGGTCCTTCCCTGGTAGAGAATTTCCCAA	460.073	809.765	7.97606	9.32505	441.627	613.432	325.159	831.059	523.34	1074.89	7.61705	8.60843	7.70271	9.18788	9.14396	9.64331
0.0193458	2.66121	NM_172703	Eif4g3	chr4	+	chr4:138045423+138082892	CTATAGCACGACCCCTTATCCCTCTGGACAGAATGCAGGTCCAGCCACATTGGTCTATCC	526.602	146.272	8.22214	6.81006	426.903	519.354	633.551	129.185	94.547	215.082	7.57058	8.34901	8.74683	6.59329	6.76265	7.07422
0.0194204	-5.07497	NM_001177775	H60b	chr10	+	chr10:22283561+22285690	GGCCACACTGTCAACTGGTACAGACTCTCTAAGTTGTGAATTAACTTTCAACCATCGTAC	16.5516	78.9894	3.24142	5.58482	25.3495	15.7545	8.55083	46.0925	24.1191	166.757	3.62417	3.35264	2.74745	5.20271	4.85855	6.69321
0.0197549	2.18973	NM_015819	Hs6st2	chrX	-	chrX:51390312-51679889	GACCTTCCAGGAACTTCCATTACATTACCATCCTGAGAGACCCAGTGTCACGGTACTTGA	722.185	266.295	8.70353	7.57278	939.727	690.255	536.571	304.512	113.725	380.647	8.82859	8.79746	8.48453	7.73917	7.02679	7.95237
0.0198776	5.7074	NM_175296	Mael	chr1	-	chr1:166201465-166201735	GCCAACTTCCTTTCTGACTACAGTCATATTAACAAACATCACATCAATAGTAAATGTCAC	402.823	40.0343	7.42095	4.90812	838.757	155.842	213.871	33.8993	20.0201	66.1834	8.64294	6.54744	7.07247	4.81046	4.57203	5.34186
0.0201942	2.18296	NM_029381	Tex22	chr12	+	chr12:113075180+113075243	TTTAGGGATCTGCCGTGGCAGCAGGAACCCTGCTCAGTTCCCTTCCTGCACCTTGCCCCA	1762.76	705.507	10.1657	9.03937	2206.23	1731.92	1350.14	903.434	315.484	897.602	10.2445	10.2248	10.0277	9.31423	8.45289	9.35098
0.0202706	2.34238	NM_001177518	Gm7849	chr8	-	chr8:21455440-21455717	CTCTTTGTGCTTAGCCTCAATTGCAATTCCTTCTCTCATAAACTCCTTGCTGAAAAATCA	119.644	37.7643	5.98932	4.76134	160.712	96.1632	102.057	32.7901	15.8274	64.6756	6.13727	5.8442	5.98649	4.76902	4.20672	5.30829
0.0204759	4.63731	NM_001164725	Fcrl6	chr1	-	chr1:172596657-172597700	TGCCCCAGAAAAGTCACTCACTGATGTCTTGTATTTTAAAAGTGGTTGTAAAATACAGTG	175.628	25.1832	6.53413	4.32084	127.349	250.144	149.39	40.7216	17.4533	17.3747	5.80472	7.23833	6.55933	5.04281	4.35583	3.56388
0.0205656	4.90376	NM_025358	Ndufa9	chr6	-	chr6:126821883-126822189	CAGAGAGGAACTCACAGCCATTCAGAACTGAGGCTTGTTTTCTATTAAATAACTATATAT	70.4687	10.5398	5.13446	2.84058	98.5956	35.1903	77.6203	5	5	21.6195	5.42962	4.40116	5.57262	2.34299	2.34793	3.83082
0.0207344	4.38031	NM_144528	Rnf126	chr10	-	chr10:79761443-79761499	CACTCGAACCCAATGGACTACGCCTGGGGGGCCAACGGCCTGGACACCATCATCACGCAG	3327.23	742.156	11.1563	9.02526	4680.34	2975.89	2325.46	461.185	361.501	1403.78	11.4385	11.098	10.9323	8.30788	8.64938	10.1185
0.0208435	8.30136	NM_146178	Ccdc106	chr7	+	chr7:5059708+5060206	AGAGGCAGCGGGTGAAGGATGCTGATGGGGTCCTCTGCCGCTACAAGAAGATCCTGGGCA	419.716	31.7129	7.51727	4.46393	711.525	439.718	107.904	26.151	11.8005	57.1872	8.37914	8.10513	6.06756	4.46387	3.79428	5.13364
0.0208885	2.03904	NM_001163758	Skor1	chr9	-	chr9:63138916-63139497	AAATTAAAAGAAGCTCACGACGCCCTGCACCACTTCTCCTGCAAGATGCTGACACCCCGG	1797.65	724.151	10.1814	9.15355	2064.55	2072.6	1255.81	667.293	476.248	1028.91	10.1206	10.5171	9.90657	8.86853	9.02219	9.56993
0.0209534	6.55225	NM_028258	Dzip1l	chr9	+	chr9:99629643+99637346	TGCACTGTAGGAGATGGAGTGAGTCTGGACTTGCGGATGGGGTCCTCTTTCAGCTCCTTG	415.508	34.1284	7.5646	4.85261	464.001	660.154	122.368	35.3768	29.2414	37.767	7.70016	8.73146	6.26218	4.86227	5.12917	4.56638
0.0209926	-7.31337	NM_001271498	Il15ra	chr2	+	chr2:11727773+11727833	CTGCGAGTACCCTGTCATCGGTTACACACAGCAGATGCTCATTGGCTCCTTAGACAGAAG	69.2804	381.749	5.11906	7.98959	111.425	44.8574	51.5591	608.96	387.156	149.132	5.61483	4.74864	4.9937	8.71528	8.73118	6.52231
0.0210769	-2.101	NM_009746	Bcl7c	chr7	-	chr7:127707446-127707541	GACGTGGTAGGGGCACCAGTCCCAGAGGGGGAGGCCCCCTCATCCTACTGGATCTCAATG	72.4787	113.179	5.2992	6.37027	73.135	76.3471	67.9541	139.1	49.5819	150.854	5.00527	5.50254	5.38978	6.68814	5.88052	6.54215
0.0212075	-2.15352	NM_001177669	Golph3l	chr3	+	chr3:95589139+95607905	GCAACGTCAGGGCTACACATCTTTCTGGAATGACTGTATATCATCTGGACTGCGAGGAGG	28.9993	47.4348	4.01535	5.12204	32.8263	25.4406	28.731	33.7065	24.1757	84.4223	3.93038	3.93579	4.17988	4.80424	4.86227	5.69962
0.0214907	6.69574	NM_011543	Skp1a	chr11	+	chr11:52246783+52246858	ACAGCCATCCTAAGTGCAAGATGCTTTTCAATAAAAAGTAGTACAATAGGTAGTAAACAG	139.209	9.88968	5.92765	3.18441	189.085	37.8427	190.698	12.131	6.92928	10.6087	6.37018	4.50562	6.90716	3.53217	3.05022	2.97085
0.0217326	-9.31995	NM_001177406	Gm14431	chr2	-	chr2:175690978-175692518	AGTGAAAACTTGGCATTATTGGGACTATTGATGCTGGTTAGCTGGAGCTGAGAAATTAGC	175.642	822.172	6.1584	9.37872	106.543	54.8436	365.538	867.309	641.959	957.248	5.54758	5.03507	7.89255	9.25483	9.43423	9.44711
0.021925	7.00952	NM_019813	Dbn1	chr13	-	chr13:55474518-55474859	TCAAAAGGAGGGGACCCAGGCCAGCGAAGGATACTTCAGTCAGTCACAGGAGGAAGAGTT	168.069	13.683	6.32862	3.51931	89.6616	297.429	117.117	5.69856	14.8541	20.4962	5.29366	7.49746	6.19475	2.68133	4.11346	3.76313
0.0220652	-2.58368	NM_153788	Acap1	chr11	-	chr11:69890881-69890983	TCGTGCCTTCGTTGTTGGCATCTGTGACCTGGCTCGCCTGGGTCCACCAGAGCCCATGAT	52.2801	99.4774	4.8081	6.17753	55.0303	64.3568	37.4532	144.794	44.1266	109.512	4.61897	5.25579	4.54955	6.74367	5.7103	6.07861
0.0222675	-5.00117	NM_013541	Gstp1	chr19	-	chr19:4036701-4036791	GTGAATGATGGGGTGGAGGACCTTCGCGGCAAATATGTCACCCTCATCTACACCAACTAT	68.0247	224.317	5.08576	7.40802	90.3101	33.4863	80.2777	258.496	270.652	143.802	5.30463	4.32901	5.62364	7.51573	8.23045	6.47789
0.0227033	2.31734	NM_001024931	Rbfox3	chr11	-	chr11:118491192-118494149	CGGAACCATGTGAAACCTTCCACCGTCTCCTTCTCGGACCATGAAGGGCAAAAACAAAAA	3322.42	1126.56	11.0822	9.86977	4887.8	3324.77	1754.69	1100.83	929.322	1349.52	11.4966	11.281	10.4691	9.63058	9.93193	10.0468
0.0227813	3.51351	NM_010576	Itga4	chr2	+	chr2:79325606+79325694	CAAACGACATTTCACCATCATTATTATTACCATCAGCTTGCTACTTGGACTTATTGTACT	8121.63	2218.84	12.5898	10.7769	10894.4	7306.03	6164.48	1776.08	1099.21	3781.23	12.7614	12.5238	12.4844	10.3735	10.1933	11.764
0.0230923	5.04903	NM_030131	Cnih4	chr1	+	chr1:181153743+181153803	TTGTCTGATTTAGAATGTGATTACATTAACGCCAGATCATGTTGCTCAAAATTAAACAAG	73.1745	7.85808	4.98923	2.65323	137.75	57.8583	23.9155	5	5	13.5742	5.9193	5.10883	3.93957	2.34299	2.34793	3.26877
0.0233895	2.05852	NM_178118	Dixdc1	chr9	-	chr9:50706241-50710764	TGTAGACGAGAGAACTGACTTCTTTCTTCTCCATTCGCCCTTCAAAGCAGCAGGAGAAAA	1469.6	606.907	9.86561	8.824	1594.2	1680.24	1134.35	850.104	298.334	672.285	9.68316	10.1778	9.73581	9.22133	8.37382	8.87685
0.0238007	-2.34854	NM_177591	Igsf1	chrX	-	chrX:49790095-49790202	TGCTTCCTTGCTCTTGCTAGTGGTATGGATCCGGTGGAAGTGTCGGAGACTGAGGCTCAG	140.697	243.763	6.21468	7.44644	184.085	140.649	97.3561	388.297	128.093	214.901	6.33128	6.39133	5.92142	8.07036	7.1965	7.07247
0.0239078	5.25588	NM_001004184	Slc28a1	chr7	+	chr7:81114817+81114877	TTCAGTCAGTCAGTTCTTAACAGTCAATCCCTCCTGACGCTGCCTTCTCACTACAAATCT	12244.5	2056.25	13.1237	10.7298	8004.55	19725.4	9003.52	1347.86	1604.67	3216.22	12.2904	14.0437	13.0371	9.95338	10.7413	11.4947
0.0242223	-2.37696	NM_008439	Khk	chr5	+	chr5:30924860+30927021	ACGTTGCCGACTTCCTGGTGGCTGACTTCAGGCAGAGGGGCGTGGATGTGTCTCAAGTGA	45.6231	75.2556	4.63926	5.88837	52.9822	39.0428	44.8442	103.56	62.1002	60.107	4.56538	4.55259	4.7998	6.2788	6.18495	5.20136
0.0244101	-2.9396	NM_172487	Prrt3	chr6	-	chr6:113497054-113497271	AGACACTTCTGATGGGCACCTAAGACCAGTATCCTCGCTGAATGGAGCCGACCCCATCTC	315.627	605.995	7.33395	8.88957	369.533	424.294	153.055	678.439	360.536	779.009	7.35339	8.0497	6.59878	8.89329	8.64536	9.13007
0.0246646	-2.10467	NM_008031	Fmr1	chrX	+	chrX:68678557+68678617	AGGCGCAGCGGAGCCCTTGGCCTCAGTCAGTCAGGCGCTGGGGAGCGTTTCGGTTTCACT	332.05	508.923	7.51734	8.59094	305.485	395.69	294.975	628.463	274.855	623.45	7.06243	7.94173	7.54787	8.7725	8.25137	8.74896
0.024672	-3.05748	NM_022310	Hspa5	chr2	+	chr2:34772122+34772182	CTTGGGCTTCTGCGTGTGTGTGAGGTAAGCGCCGCGGCCTGCTGCTAGGCCTGCTCCGAG	20.559	43.7975	3.50894	5.12128	19.6528	31.5526	10.4715	61.8767	28.2544	41.2615	3.32164	4.23862	2.96656	5.59011	5.08007	4.69366
0.0252547	12.0214	NM_011860	Nlrp5	chr7	+	chr7:23385960+23404101	GCACTTAGAGAAAGCACAATGGGTCCTCCAGAAAAAGAAAGTAAAGCAATCTTGAAAGCA	744.422	49.6671	8.43686	4.84934	669.264	1328.98	235.023	47.7082	9.37015	91.9228	8.28465	9.80715	7.21879	5.2431	3.48115	5.82376
0.0254821	2.00209	ENSMUST00000099986	Dfnb59	chr2	+	chr2:76658496+76658556	TCTTCACGCAGTCCCTTGCTTTGATATCTGGCACAAGAGAATGAAATAAAAGGAAGAAGG	57.2526	17.9255	4.95166	3.95015	56.0078	45.6838	70.0661	21.1851	13.8404	18.7511	4.64246	4.77701	5.4355	4.17392	4.01607	3.66045
0.0256481	-2.61753	NM_001243307	Ccdc85b	chr19	-	chr19:5457135-5457339	GCGGCGCTGGGCGGAGAACCGGGAGCTGCGCGACCTCTGCTGCTTTCTGGACTCGGAGCG	93.4004	172.002	5.62373	7.01194	73.9124	126.709	79.58	236.519	99.5417	179.945	5.02107	6.24245	5.60769	7.39057	6.83847	6.80678
0.0266317	-3.03122	NM_008062	G6pdx	chrX	-	chrX:74409504-74410297	GGAAGGCAAGCACAGCAGCTAGAATTTTCCTATCCCAACCCTGCCATTAAATCCTCAAAA	1355.91	2631.35	9.59351	11.1934	2254.55	666.658	1146.52	3369.06	1969.35	2555.65	10.2805	8.74455	9.7555	11.4347	11.0396	11.1059
0.0270523	3.99832	NM_027852	Rarres2	chr6	-	chr6:48571796-48571887	CAGACCAACTGCCCCAAGAAGGACTGGAAAAAGCCGGAGTGCACAATCAAACCAAACGGG	281.239	46.3692	7.11674	5.11735	323.58	120.158	399.978	35.6816	24.6708	78.755	7.15182	6.17006	8.02836	4.87126	4.89067	5.59011
0.0271991	3.85464	NM_146025	Samd14	chr11	+	chr11:95023516+95023615	TGGCTACACAGCCTCAACCTGGAGCAGTATGCTGCCGAGTTTGCTGCCCGGCAGGTGGAT	51.8374	6.25519	4.62272	2.67612	78.5501	19.905	57.0572	5	7.96356	5.80201	5.10393	3.63597	5.12826	2.34299	3.25248	2.4329
0.0272308	2.59258	NM_010433	Hipk2	chr6	-	chr6:38731009-38731076	ACTCTTTCCTTAGCCAATCCCGAAGTCTCCATACTAAACTACCAATCTGCACTCTACCAG	776.78	204.721	8.7004	7.32601	1267.24	404.427	658.673	194.095	153.256	266.811	9.32406	7.97736	8.79977	7.13237	7.45016	7.3955
0.0275449	2.49987	NM_029643	Slc52a2	chr15	+	chr15:76540797+76540913	TGTGGTCCTCGTGGTACTCTCATGGGTCCTGTGCGCAGGCACGTTCTCGTATATCAAGGT	416.167	110.775	7.74921	6.42736	532.61	510.75	205.142	118.648	68.1684	145.509	7.91305	8.32021	7.01437	6.47279	6.31351	6.49578
0.0277464	2.22466	NM_020509	Retnla	chr16	+	chr16:48843557+48843633	TATCCCTCCACTGTAACGAAGACTCTCTCTTGCACTAGTGTCAAGACTATGAACAGATGG	700.906	260.69	8.68923	7.53565	753.017	608.187	741.514	267.624	111.426	403.021	8.46654	8.59732	9.00384	7.56567	7.00106	8.04021
0.0281788	-2.99724	NM_183106	Ttc17	chr2	-	chr2:94342725-94342797	AACAGCCATGACAAACAGAAATACTTTGCCAAGCCACAGTCATTGGATGCTGCTGCAGAA	49.868	101.75	4.75117	6.3348	53.0854	38.4677	58.0508	118.01	111.105	76.1351	4.56942	4.52791	5.15618	6.4626	6.9981	5.54371
0.0290267	2.99781	NM_053190	S1pr5	chr9	-	chr9:21242945-21245203	GCATGCACATGGTACAAAGATTGAATGCAGGCAAAACTCTCATACAAACAAGCTAAATAA	76.2412	19.4488	5.3605	3.77659	89.4484	69.0959	70.1792	21.7819	5.97601	30.5884	5.28995	5.354	5.43755	4.21162	2.83098	4.28717
0.0290373	6.22743	NM_001166282	Ccdc33	chr9	-	chr9:58031069-58031262	GCCCCTGCTGTACACAAACCCAAAATCAATATTTGGAGCTCTGGTGGCATGAGAACACAG	535.524	49.1868	7.81362	5.17498	1093.15	150.093	363.331	42.6701	22.6383	82.2519	9.07342	6.48525	7.88218	5.10784	4.76222	5.65487
0.0293004	3.22906	NM_007819	Cyp3a13	chr5	-	chr5:137893171-137894364	TACATACCATGCATGTCCTTCACAGTTGCAGGTAACTCCAGTTCCATGATCTATTGCCCT	371.625	99.9587	7.6939	6.00279	417.654	357.218	340.002	54.67	39.9464	205.26	7.53478	7.77514	7.77178	5.42394	5.58034	7.00408
0.0302713	-3.45831	NM_173738	Zfp940	chr7	-	chr7:29846515-29846833	GTCTCAGTGGGACTTTTTGTTTATCGGCCACATCTGTTCTCCTTGTTGGAAAAAGGACAA	95.2509	219.034	5.50272	7.29278	153.988	91.2591	40.5051	353.006	118.246	185.852	6.08301	5.76651	4.65863	7.94279	7.08129	6.85427
0.0305236	3.3652	NM_172485	Thsd7b	chr1	+	chr1:130162867+130162935	TGAGGACCCGCCTGCTGAGCTGTGTGCGCAGTGATGGCAAGTCTGTCAGCATGGACCACT	58.4255	8.97215	4.80577	3.05507	68.5649	84.6407	22.0709	7.38964	6.7306	12.7962	4.92276	5.65768	3.83686	2.95952	3.00736	3.19834
0.0306443	-3.04854	NM_053218	Vmn1r48	chr6	-	chr6:90035961-90036841	CACATCTATGCCACAGTCAGCCCTTTTGTGTTTATAAGCACTGAAAAACATATAGTTAAT	185.258	407.163	6.66228	8.2704	210.104	186.576	159.095	368.968	548.934	303.585	6.51675	6.81745	6.65264	7.99923	9.20941	7.60255
0.0308491	-2.22467	NM_028189	B3gnt3	chr8	-	chr8:71693850-71701717	GGTCGCCCAGGCTCCGCCCCCACGCCATGCGGCTGCCAAGGCAGAGCCCCTACGAGATCC	748.596	1193.67	8.78756	9.94115	813.534	576.206	856.049	1288.43	1294.74	997.847	8.59328	8.51496	9.25443	9.8779	10.4265	9.5191
0.0313387	3.45966	NM_001162864	Ttbk1	chr17	-	chr17:46442476-46445557	AAGTCGCTGTCACAACTAGATCGGGTCTCAGAAGGGAAGTAGCCATCACACCATTAAAAA	2450.48	530.071	10.4272	8.63659	4588.76	1607.15	1155.52	651.43	259.935	678.85	11.4099	10.1009	9.77092	8.83033	8.17856	8.90088
0.0315047	18.2516	NM_172966	Sh3rf2	chr18	+	chr18:42101806+42111118	CTTCCTCAAGCCAAACGTCTCGGCAAGACACCTCCTAGAGAACAAAGGACATCAGTTATC	690.568	21.5498	8.1414	3.95145	117.023	1137.76	816.918	17.6981	8.20531	38.746	5.68339	9.56551	9.1753	3.95904	3.29185	4.60346
0.0320565	-2.11025	NM_001276299	Avpr2	chrX	+	chrX:73892273+73893256	ACCACGTCTGGCATTGCTGCCTGCCAGGTTCTTATCTTCCGGGAGATACATGCCAGTCTG	25.5275	36.095	3.85819	4.93561	26.361	28.1114	22.1102	28.1033	39.3994	40.7824	3.67053	4.06444	3.8396	4.57154	5.56023	4.67505
0.0321827	2.51139	NM_027622	Tex19.2	chr11	-	chr11:121116228-121117696	CTTGCTCAGTTCGTGCCCTGTGCATGCTTCTGTGTTAATAAAGTTACTGTTTTCATAGAA	214.682	68.5394	6.87557	5.54708	244.33	203.507	196.21	68.3123	22.7994	114.507	6.73431	6.94534	6.94705	5.7194	4.77361	6.14824
0.0325374	-2.81471	NM_145929	Gga1	chr15	+	chr15:78889094+78889715	AACGGTGATGCCACAGCCAGCTCCATTCCTGGAAGCACGTCAGCCCTGCTGGACCTCTCA	852.6	1803.72	8.9891	10.4821	1004.58	636.073	917.151	2868.51	1418.95	1123.7	8.93514	8.66557	9.36658	11.1591	10.5672	9.7199
0.0326137	-3.52861	NM_008709	Mycn	chr12	-	chr12:12940437-12941635	TCTGCGGGAGAGTTGGAGGTTGGCGCGACTCTGCTGCTCTCCACGGGAAGGAAGCACTCC	34.5296	82.8798	4.1271	5.9462	27.6543	59.1826	16.7518	111.269	38.9952	98.3751	3.72718	5.14431	3.50981	6.37871	5.54082	5.91907
0.033578	-2.58367	NM_145457	Paip1	chr13	+	chr13:119429100+119429160	GCGGCGGCGGCCCCGGTTGGAGAGACAGGAGCATGTCGGACAGTTTCGATCGGGCTCCAG	23.9568	44.8632	3.76592	5.13535	24.6575	29.458	17.7548	68.796	32.3201	33.4735	3.58924	4.13413	3.57439	5.72783	5.27705	4.40116
0.0339692	-2.72225	NM_009545	Pcgf2	chr11	-	chr11:97700406-97700497	ACTCCTCGCTTCCTATTGCGTCGGGGCCTCTCGAATTCGGCTAGTTATTGTGTCTCTGGC	150.319	274.659	6.2836	7.7284	130.16	220.021	100.774	210.961	224.591	388.425	5.83249	7.04762	5.97068	7.23598	7.96419	7.98502
0.0344562	2.45559	NM_010623	Kif17	chr4	+	chr4:138288488+138289240	ATCCCTAAGCAGCCATCCTCGGCTGACCTGCTGGAGCCCAGCGACACCAAGTCAGAAGCT	158.015	44.1082	6.41261	5.11654	116.428	171.714	185.904	55.9845	24.4691	51.871	5.67527	6.69501	6.86754	5.45876	4.87998	5.01087
0.0346795	-3.61727	NM_001098837	Atxn7l3	chr11	-	chr11:102296450-102296629	GGACATGGGGCTCCGGAGCAGCCGCCGTCGCCGCCGCCGCCGGAGGACGCGGCCCTGAGA	736.995	1867.78	8.72731	10.5822	483.812	836.504	890.668	2828.53	1464.14	1310.67	7.76075	9.10201	9.31917	11.141	10.6142	9.9915
0.0350404	2.22289	NM_009318	Tapbp	chr17	+	chr17:33920449+33920509	GCCTGCTGCGACCACAGCCGGAGCCTCTGCGGGAGCCTGTCGTCATCACCATGGCAACAG	227.295	71.6712	6.88275	5.73032	295.648	256.257	129.981	57.261	37.3296	120.423	7.01437	7.27854	6.35534	5.48974	5.48168	6.21954
0.0354609	2.05286	NM_001277079	Gas7	chr11	+	chr11:67688932+67688992	ATGTTGACGGCGTTTGCTATGTATAATTGCCCCTACACCGTTATAAAGTGTTTTCAGGAA	81.7679	26.6521	5.4451	4.40746	94.9352	59.4244	90.9441	16.5249	20.3782	43.0533	5.37376	5.15043	5.8111	3.87493	4.59766	4.74979
0.0357075	2.02671	NM_028195	Cyth4	chr15	+	chr15:78619875+78619943	AAACATGAATCCTACCGCATCTCAGCTGCCAATGCCGAGGAACGCGACCAGTGGATCGAG	140.594	49.5903	6.24975	5.2306	142.645	110.287	168.85	61.4328	23.5927	63.7455	5.97039	6.04773	6.73112	5.58034	4.82302	5.28845
0.0360753	2.53038	NM_001162477	Gab2	chr7	+	chr7:97302447+97303026	TGTCACCAAGTCTTGGTCCAGGATCAACCACACCTTTAACTCCAGTTCCTCCCAGTACTG	14903.1	5125.55	13.5471	12.2078	18748.6	11608.5	14352.2	3325.14	4881.66	7169.85	13.5894	13.3034	13.7486	11.4112	12.428	12.7841
0.0361981	4.78209	NM_001110508	Zfp703	chr8	+	chr8:26978265+26978395	GAAAATTATCTGGAAAGGGGCGAATCACCATCCGGATTACAGAGAAGTCACCTTTAACCG	106.855	17.8871	5.71102	3.45338	165.62	102.725	52.22	11.4025	5	37.2586	6.18132	5.93995	5.0118	3.46509	2.34793	4.54713
0.0362016	-2.45538	NM_019762	Pkp3	chr7	+	chr7:141087662+141087760	ACCACCTAAAGGACCGCCTCGCCCGGGATACACTGGAGCAGCTCACAGATCTGGTGCTGA	53.8907	93.3141	4.87652	6.17246	56.1766	60.3905	45.105	133.615	77.3043	69.0232	4.64686	5.17591	4.80678	6.63517	6.47954	5.40268
0.0364354	-3.14147	NM_009719	Neurog3	chr10	+	chr10:62133114+62133174	CTCATCACTGCAGCAGTGGTCGAGTACCTCCTCGGAGCTTTTCTACGACTTCCAGACGCA	42.9454	114.592	4.51918	6.17062	58.6271	35.7206	34.4886	94.2086	32.1435	217.423	4.70379	4.42216	4.4316	6.15513	5.26789	7.08884
0.0366993	2.39416	NM_010084	Adam18	chr8	-	chr8:24614842-24614898	AATTGCCAATGCTTTCCTGACTACAGGCCTCCAGATTGTAACTTACAGATTGGATCACCG	869.329	283.657	9.00818	7.74866	677.54	1097.73	832.721	248.193	182.556	420.223	8.30788	9.50914	9.20751	7.45387	7.68666	8.10544
0.0367957	4.74513	NM_182716	Nfasc	chr1	-	chr1:132583008-132583147	TGTATTCCCGGGACAACGAGGGCATCAGCAGTACCGTCATCACCTTTATGACCAGTACAG	846.512	153.005	8.93141	6.68497	1084.89	908.747	545.903	49.5621	146.938	262.514	9.05986	9.22489	8.50948	5.2938	7.3934	7.36769
0.036899	-4.8979	NM_023324	Peli1	chr11	+	chr11:21148522+21148582	GCAGCTGTCCTCCAGGACTGCATTGTAAGTTTATAAGCTAAGTGATTGGGTTTGCTAACC	5.7396	43.9178	2.40666	4.69882	5.16381	5	7.055	95.3701	14.4148	21.9686	2.3258	2.32337	2.5708	6.17221	4.07261	3.85165
0.0369238	-2.12357	NM_001122642	Arhgap17	chr7	-	chr7:123285421-123286497	AGAATCGTCACTGATGCCCTTCCCGGTGCCCTCACAGGTGGGGAAGGTTTCCAGAACTAA	195.563	283.146	6.71244	7.79893	201.909	244.563	140.216	230.648	269.679	349.109	6.46356	7.20638	6.46738	7.35385	8.22568	7.81726
0.0371804	3.47958	NM_178205	Hist1h3e	chr13	-	chr13:23561998-23562365	ACCAACCTGTGCGCCATCCACGCCAAGCGTGTCACCATCATGCCCAAGGACATCCAGCTG	1083.18	271.861	9.26504	7.46612	1603.08	1043.34	603.117	212.652	92.7131	510.217	9.69346	9.42647	8.67519	7.24663	6.73143	8.42032
0.0373981	-7.2292	NM_172891	Styk1	chr6	-	chr6:131310946-131311191	CAACAATGACCACCAAGGATCACCCTAAGCCAAAAAGTGTGGTCCTTAAGGCTTTAGAAG	28.5491	202.996	3.84353	6.69737	42.9771	11.2827	31.3876	82.126	46.9694	479.892	4.28246	2.94421	4.30392	5.96739	5.80104	8.32368
0.0377005	-2.54183	NM_145460	Oxnad1	chr14	+	chr14:32085762+32085822	GTGTGAAGGGCTCCCTCTCATGGCGGTTACGTCAGTCCGGGGCCCGGGGAGTTTGGGCTT	387.12	664.671	7.67621	9.02208	353.038	568.941	239.38	703.986	403.933	886.095	7.28286	8.49552	7.25026	8.93844	8.79592	9.33188
0.0377244	2.27438	NM_001113209	Nfib	chr4	-	chr4:82323558-82323607	CAGATACTAAACCCATCACTACATCCACTGAAGGTGAGGCAGCTTCACCTACAGCAACCA	997.496	364.767	9.19052	8.00505	1455.12	687.24	850.133	529.244	149.277	415.78	9.54276	8.78706	9.24176	8.51289	7.41554	8.08672
0.0380423	4.69708	NM_007801	Ctsh	chr9	+	chr9:90054407+90054503	TCTTCCCAAGAGCAGGAGTGTAATGGCCACAGGGGGCAGGAGAGGAACCATCATCACCTA	1396.76	281.39	9.69612	7.46436	1914.39	1472.37	803.533	103.742	157.259	583.167	9.99403	9.95179	9.14254	6.28144	7.48404	8.62758
0.0382305	3.27887	NM_008840	Pik3cd	chr4	-	chr4:149697142-149697223	TACCATAGGGACTTTCTCCTACAAACTTGCCCCATTGACACAAAAATCTGCGGGTTCCAT	228.815	50.5521	6.81095	5.09775	356.579	220.637	109.23	29.4326	22.0102	100.214	7.29629	7.05124	6.08532	4.63329	4.715	5.94497
0.0383221	2.89993	NM_026434	Rbm18	chr2	-	chr2:36122899-36127124	TTAACTTTGAAACTAAGCAGGAAGCAGAACAAGCCATCCAGTGTCTCAATGGCAAGCTGG	110.451	22.9713	5.79238	4.25636	125.178	53.9953	152.18	30.1338	15.7708	23.0093	5.77726	5.01144	6.58845	4.65898	4.20112	3.90899
0.038471	2.27326	NM_013649	Ryk	chr9	+	chr9:102881751+102885993	ATGCAACGCCTATCACCAGCTCCTCAGGTTATCCTACCTTGCGGATAGAGAAGAACGACT	1098.64	373.401	9.3874	8.20264	841.799	1370.24	1083.87	407.813	307.687	404.702	8.64938	9.85332	9.65949	8.14158	8.42161	8.04472
0.038866	2.45171	NM_001145960	Slc37a2	chr9	-	chr9:37233060-37233309	GAAGCAGTGGCTCTAGTCTGGCCCTAACCCACCCGCGATAGTATTTTCCTCAAGTCCCAT	1999.91	657.162	10.3477	9.05394	1917.6	1442.98	2639.15	617.992	604.783	748.713	9.9977	9.91963	11.1259	8.745	9.35181	9.06501
0.0391495	3.03773	NM_145541	Rap1a	chr3	-	chr3:105739605-105741345	TGCAGGAACCGAGCAATTTACAGCAATGAGGGATTTGTATATGAAGAATGGCCAAGGGTT	48.594	10.2364	4.64559	3.0426	42.5643	73.6226	29.595	10.6071	5	15.1022	4.26693	5.4477	4.22215	3.38154	2.34793	3.39832
0.0399274	3.64633	NM_009028	Rasl2-9	chr7	-	chr7:5124973-5125950	ATAGTCAGTGGTGAAATCTTGTTTGTAACTGTCATTCCCACTCTTTCATTTAGAATCAGA	677.709	155.866	8.55464	6.68819	521.168	991.323	520.635	165.167	47.4705	254.96	7.87782	9.3505	8.43558	6.91677	5.81964	7.32816
0.0410192	3.67803	NM_178203	Hist1h3b	chr13	+	chr13:23752697+23752790	GACACCAACCTGTGCGCCATCCACGCCAAGCGTGTCACCATCATGCCCAAGGACATCCAG	1281.98	278.627	9.43438	7.55544	2286.3	937.91	621.742	249.564	101.352	484.964	10.3053	9.27497	8.72289	7.45908	6.86456	8.34269
0.0411182	-2.10166	NM_009959	Pcdha5	chr18	+	chr18:36961642+36962785	AAGAATTACTATTCGCTTGTACTGGACAGAGCTCTGGACCGAGAGACTATCGCTAACTAC	14.379	21.883	3.16552	4.23705	14.1056	15.522	13.5094	28.3021	19.9667	17.3802	2.91068	3.33574	3.25014	4.58031	4.56683	3.564
0.0411379	3.43579	NM_001243748	Rassf1	chr9	+	chr9:107551850+107554137	ACAGTGCGCGCACTGCAAGTTCACCTGCCATTACCGTTGTCGCGCGCTCGTCTGCTTGGA	188.355	38.3751	6.67344	4.89279	146.643	181.398	237.025	17.7113	39.5311	57.883	6.01078	6.77381	7.23572	3.95997	5.56644	5.15197
0.0412056	2.01619	NM_146614	Olfr971	chr9	+	chr9:39840289+39840359	GAACCCACTCATCTACAGTCTGAGAAATAAGGATGTCAAATCTTCCATAAAGAAAATTCT	3326.58	1364.35	11.1793	10.1677	3279.61	4368.31	2331.83	1422.76	1426.47	1243.83	10.881	11.7199	10.9371	10.0325	10.574	9.89662
0.0414585	-3.21765	NM_010459	Hoxb4	chr11	+	chr11:96318768+96319223	AATGGCTATGAGTTCCTTTTTGATCAACTCAAACTATGTCGACCCCAAGTTCCCTCCGTG	35.6091	96.5244	4.28911	5.97512	42.8548	33.5326	30.44	187.622	41.0833	60.868	4.27813	4.33099	4.2582	7.08962	5.61483	5.2209
0.0416044	4.08862	NM_001243238	4930444P10Rik	chr1	-	chr1:16080944-16092973	TGCGGGGACGTGTCTCCTTCTCATCCGGGCTATTGAAAGAAGAGAAAATGTCAATGCTAT	1098.56	214.158	9.22473	7.19312	1010.59	1748.18	536.895	129.457	106.193	406.825	8.94359	10.2449	8.48568	6.59646	6.93073	8.05216
0.0419372	3.46786	NM_027015	Rps27	chr3	-	chr3:90212680-90212753	GAAAGCCCCTGATTGAAGATGAGTGGGAACCTTCCCAATAAACACGTTTTGGATATATAA	107.431	27.4841	5.87007	4.07602	102.528	122.076	97.6887	15.0493	8.06988	59.3329	5.4903	6.19215	5.92775	3.77473	3.26998	5.18335
0.0423879	2.14474	NM_001271391	Ankra2	chr13	+	chr13:98263481+98267315	CCTGTCGCCCCTGAGTGCAATATCCATACATCTCCTTCTCCTGGAATTCAAGTAAGGCAT	4479.52	1874.36	11.6548	10.554	5812.02	4093.69	3532.86	2454.01	855.092	2313.97	11.7742	11.6047	11.5856	10.903	9.81524	10.9439
0.0426094	3.68677	NM_020259	Hhip	chr8	-	chr8:79966442-79972397	GCTCACTAAATCAGTTTGTAAAGACATGCAGTTTTCCTTGATTGGTCCTCTACTATTCAG	98.8328	23.9602	5.7139	3.83154	125.935	98.6483	71.9156	11.2193	6.63295	54.0284	5.78604	5.881	5.47466	3.44475	2.98726	5.06261
0.0430348	2.8987	NM_145845	Vmn1r192	chr13	-	chr13:22187246-22188048	CTCTCCTTCTACACAGGTTTTTCAGTGACACATGATTCTAGTTCACTAAATATGAAAACA	599.723	165.731	8.3648	6.82939	599.831	834.84	364.499	174.393	59.3199	263.48	8.10791	9.0982	7.88829	6.99047	6.1229	7.3748
0.0432733	2.22342	NM_001163634	Wnt7b	chr15	-	chr15:85577521-85578070	CGCGCTGGTCTCCGTCTATTGCCCGCAGATCTTTCTCCTTCTGTCCAGCGGCAGTTACCT	1063.16	414.404	9.33739	8.18461	1355.69	989.406	844.381	402.204	164.494	676.513	9.43324	9.34853	9.2304	8.11792	7.5441	8.89181
0.0433473	-2.75603	NM_146206	Tpcn2	chr7	-	chr7:145258596-145260088	ATTTGCACCCTGGCTGTATACCGATTGCCGCACTCAGGATGGAAGCCAGAGCAGTATGGC	42.3801	87.2808	4.42191	5.8845	65.0262	40.3573	21.7569	63.9254	34.3159	163.601	4.84903	4.59766	3.81903	5.63147	5.36487	6.65715
0.0437008	3.12968	NM_153598	Ugt2b34	chr5	-	chr5:86891432-86892742	ATGACCCTTCCTATAAGGAGAATGCCATGCGGTTATCAAGAATTCACCATGATCAGCCAG	60.5673	13.1387	4.94709	3.30107	58.8179	89.3406	33.5435	9.2336	5.23272	24.9497	4.70795	5.73792	4.39539	3.22001	2.66207	4.02115
0.0439471	-2.94564	NM_177777	D11Wsu47e	chr11	+	chr11:113684750+113684810	CCGTGAGTTGCGCACACCTGTCATCCCCATTCTTGGGAGGAGAAGCTGCAAGACCAGGAG	909.71	2059.45	9.06857	10.6272	1211.23	839.869	678.028	2274.33	754.563	3149.46	9.24566	9.10865	8.85141	10.7699	9.65639	11.4551
0.0444892	2.17054	NM_009421	Traf1	chr2	-	chr2:34959475-34960820	CAAGCTCATTTTAAAGCACAGATACAGAAAGTGAGGCTCAGACATATTGAAGACCGTGTG	31.2036	8.62256	4.07556	2.95751	39.4505	20.3574	33.8029	5	8.9323	11.9354	4.15813	3.6637	4.40487	2.34299	3.41584	3.11369
0.0448827	2.19421	NM_001163387	Nlgn1	chr3	-	chr3:26134010-26153264	CTTCCTGAGGGATATAGACCCACTGCTACCTGGATTTGATTTATACAAGAGAAATCTACA	138.065	40.4992	6.1682	5.0345	114.875	202.717	96.6034	41.1398	26.4256	53.9321	5.658	6.93974	5.90687	5.0598	4.98274	5.06097
0.0453841	-3.20868	NM_030234	Wdr76	chr2	+	chr2:121506730+121506790	GCGGATCGCTTAAAGGGCTAGGGTGAGATTTGCGCGCCTTTCGAGCAAGTTTCCCGCCTT	10.8312	29.1265	2.835	4.51698	5	22.4891	5.00449	45.0066	17.4572	24.9157	2.32193	3.78346	2.39962	5.17475	4.35659	4.01961
0.0456238	-3.19507	NM_026672	Gstm7	chr3	-	chr3:107931646-107931703	AGATTGACACTGAGCCTGTCCGTTCAGACCTCGGCACCATGCCCATGACACTGGGTTACT	426.406	1008.55	7.84781	9.52366	615.49	298.497	365.232	1537.87	977.927	509.85	8.14999	7.50235	7.8911	10.1431	10.0085	8.41943
0.0458547	-2.0011	NM_001009978	Pde1a	chr2	-	chr2:79859183-79865037	GCTGCCCAAGGTTGTTGCTAAGTTGACATCAGACACCTCAGACATAACAGCTTCACATTT	1235.33	1795.3	9.57768	10.5785	1625.38	1038.63	1041.98	1344.22	2064.22	1977.47	9.72131	9.41829	9.59344	9.94966	11.1102	10.6755
0.0460934	-2.35565	NM_010710	Lhx2	chr2	+	chr2:38351743+38351803	CGGGGCAGCCGCATCCCCGGTCCCGCCGCGATGCTGTTCCACAGTCTGTCGGGCCCCGAG	132.748	212.739	6.15957	7.3957	121.358	167.752	109.134	165.95	236.666	235.601	5.73203	6.66264	6.08405	6.92461	8.04907	7.21341
0.0462015	5.20726	NM_001013390	Scn4b	chr9	+	chr9:45149323+45149395	TGGACTTCTTGTTTGCATCCTTCTGCTGAAGAAGCTCATCACCTTCATCCTGAAGAAGAC	707.767	135.413	8.65466	6.27414	688.433	453.085	981.785	216.555	24.3223	165.362	8.33352	8.14678	9.48368	7.27178	4.87182	6.67881
0.0462381	2.75566	NM_019445	Fmn2	chr1	+	chr1:174582003+174582063	CTATGTGGCCATCATCCAAGCTTCCTGAGGAAGAGCCCAGTCCCAAGGACGTTGATACAG	721.632	236.763	8.70839	7.24599	883.006	751.98	529.911	435.742	87.8075	186.739	8.72719	8.93303	8.46496	8.22693	6.64924	6.8618
0.0467116	-22.041	NM_026370	Kat8	chr7	+	chr7:127925202+127925263	ACACCTAAGCTGGTAGAGGAACACCTCAAAAGTGCCCAGTATAAGAAACCACCTATCACA	129.175	988.542	4.98365	9.44577	305.405	5	77.1211	961.789	1552.02	451.819	7.06202	2.32337	5.56557	9.40931	10.6968	8.23116
0.0470893	-3.20389	NM_001038592	Glrx2	chr1	+	chr1:143739585+143739645	CCGGAGGGGCGGGCTTCCATCGTCGTGGTCGCGATCGCCTGCTGCTCTCCCGGAGGCTGC	150.742	329.417	6.19525	7.87508	127.345	248.459	76.4199	478.998	145.741	363.511	5.80413	7.22738	5.55424	8.36102	7.38443	7.87978
0.0476018	2.02594	NM_001011806	Olfr901	chr9	+	chr9:38431039+38431219	GGAGCCTCAGCATTCATGTATCTTAAGCCTTCTCCTGTTGGATCTGTGGGTGAAGATAAA	481.065	185.19	8.04934	7.03076	676.955	345.041	421.197	183.872	76.4235	295.275	8.30615	7.72442	8.11747	7.06488	6.46492	7.56246
0.0482462	-3.168	NM_015767	Ttpa	chr4	+	chr4:20008583+20008643	GACGCTTTCCTGCTGCGCTTCCTGCGCGCCCGGGATTTCGATCTGGATCTGGCCTGGCGC	317.189	694.405	7.33381	8.99739	246.795	511.183	193.59	1061.15	315.83	706.238	6.75116	8.32133	6.92895	9.56904	8.45466	8.96847
0.0483666	-2.24656	ENSMUST00000015605	Atf6b	chr17	+	chr17:34647155+34647215	CCTCAGCGAGCTCATGGATTTGCCGCGGCCGGGAGGAGGCGGGCCGGGGAGCCGGCTCAT	9.0537	15.4837	2.64618	3.8139	9.2296	12.9315	5	14.7725	18.2743	13.4044	2.50492	3.10727	2.32636	3.75539	4.43345	3.25286
0.0484195	-2.39454	NM_001083127	Lhx6	chr2	-	chr2:36104011-36104060	TTTATATAACAGGCGAGGGGAGGCGCTGGGCTCTGACAGCTCCGAGCCAGTTCAGCAGCC	70.2987	110.999	5.22566	6.48541	59.7279	56.3418	94.8264	116.852	112.335	103.81	4.73019	5.07031	5.87648	6.44917	7.00975	5.99731
0.0484897	3.7649	NM_020051	Ascl3	chr7	-	chr7:109727480-109728123	TGGTTTCGAGGACACAACAGTACCTCCCAATACCAACCTTCATTAAATGTTGCTTGCCTG	964.21	198.098	9.03674	7.12413	1408.97	400.555	1083.1	115.569	117.026	361.699	9.48919	7.96292	9.65811	6.43109	7.06925	7.87206
0.0485263	-2.91088	NM_019587	Plxnb3	chrX	+	chrX:73767437+73767520	AATGGTTCAGGCACCCTGCCGCAGTTTGTGGTGCAGATGGGCAACCTGCGCCTGGCTCTA	47.3427	110.93	4.66454	6.206	48.8874	60.5315	32.6093	56.0066	55.9785	220.805	4.45581	5.17893	4.35889	5.45905	6.04444	7.11449
0.0485737	3.79486	NM_175688	A530099J19Rik	chr13	-	chr13:19727501-19729909	CTCTTTGCTACACCCCTTCTACACTGATATTTTACTCAAGTGCATAAAATCTAACTGATA	2691.13	739.211	10.8712	8.94712	3109.31	2738.01	2226.06	337.388	389.467	1490.78	10.8017	10.952	10.8598	7.87896	8.73941	10.223
0.0486473	-2.74579	NM_001162906	2410089E03Rik	chr15	+	chr15:8269720+8269797	AGATGGTGGTGAGTCCCTGGACGCTGCCCTCGGAAATCCACAGGATTCTTCACGGCAGGC	84.0385	182.284	5.49106	6.94828	69.9684	110.286	71.8612	137.299	73.2835	336.269	4.95199	6.04754	5.47365	6.67099	6.41409	7.75975
0.0486939	2.09467	NM_001109973	Mdfi	chr17	-	chr17:47832989-47834312	AGAAGACCTACAAGAGCTGTCCCAGGCCGATGTCCCAGGTGAGCGGTCAGTGCCCTTCTC	589.586	205.303	8.34748	7.28076	721.351	351.064	696.345	282.221	128.233	205.455	8.39912	7.74932	8.894	7.63824	7.19826	7.00577
0.0491432	-2.35518	NM_017401	Polm	chr11	-	chr11:5827894-5829115	GATGCGGGCCTCCTAGATCAGTCAGCAGATTAACAAGTATTTTTAAAATTAACATTCAAT	39.731	62.4255	4.38631	5.62215	34.2208	59.4785	25.4938	45.2661	47.6499	94.3604	3.98066	5.15282	4.02546	5.18144	5.82289	5.86212
0.049305	-2.31044	NM_025476	Rmdn1	chr4	+	chr4:19601383+19601443	TATCAAAGAAGAATTGCTAAAGTGCTGTTTGCAAATCCTCCTAGTTCCACCTATGAGGAG	123.062	191.206	6.03223	7.2404	126.445	153.458	89.2853	174.122	221.579	177.917	5.79412	6.5192	5.78338	6.98827	7.94693	6.786
0.0493837	-2.42845	NM_022984	Retn	chr8	+	chr8:3657367+3657427	GCTGCAGGTCGCTTCCTGATGTCGGTCAGTTGAGAACTGAGCTTGTCCTTCTTATGTTGA	43.1909	79.8677	4.55919	5.83922	39.492	52.9453	37.1354	43.889	49.4396	146.274	4.15945	4.97957	4.53854	5.141	5.87527	6.5014
